# Supplementary material for: Defining the diverse spectrum of inversions, complex structural variation, and chromothripsis in the morbid human genome
Source: Genome Biol. 2017 Mar 6;18:36. doi: 10.1186/s13059-017-1158-6 (PMC5338099; doi:10.1186/s13059-017-1158-6)
Supplement: Additional file 1: — Map of 11,735 SV discovered by liWGS among a cohort of 686 ASD participants from the SSC. (XLSX 737 kb) [file 13059_2017_1158_MOESM1_ESM.xlsx]

## Sheet: DEL
Chr (GRCh37)	Start	End	SV ID	Variant Frequency	Map
1	714000	724000	Collins2017_DEL_1	0.00145773	[DEL_1:714000-724000]
1	776390	792495	Collins2017_DEL_2	0.00291545	[DEL_1:776390-792495]
1	1176030	1186970	Collins2017_DEL_3	0.285714	[DEL_1:1176030-1186970]
1	1378300	1433212	Collins2017_DEL_4	0.0306122	[DEL_1:1378300-1433212]
1	1384361	1423775	Collins2017_DEL_5	0.0102041	[DEL_1:1384361-1423775]
1	1575000	1590000	Collins2017_DEL_6	0.00145773	[DEL_1:1575000-1590000]
1	1596000	1626000	Collins2017_DEL_7	0.00145773	[DEL_1:1596000-1626000]
1	1607000	1671000	Collins2017_DEL_8	0.0306122	[DEL_1:1607000-1671000]
1	1622722	1677778	Collins2017_DEL_9	0.00291545	[DEL_1:1622722-1677778]
1	3423867	3436737	Collins2017_DEL_10	0.00145773	[DEL_1:3423867-3436737]
1	3819333	3826209	Collins2017_DEL_11	0.00291545	[DEL_1:3819333-3826209]
1	4258230	4307604	Collins2017_DEL_12	0.00145773	[DEL_1:4258230-4307604]
1	6437040	6446467	Collins2017_DEL_13	0.03207	[DEL_1:6437040-6446467]
1	6743372	6754561	Collins2017_DEL_14	0.00145773	[DEL_1:6743372-6754561]
1	7817288	7826677	Collins2017_DEL_15	0.00145773	[DEL_1:7817288-7826677]
1	8357623	8364496	Collins2017_DEL_16	0.0204082	[DEL_1:8357623-8364496]
1	8693622	8716303	Collins2017_DEL_17	0.00145773	[DEL_1:8693622-8716303]
1	9005394	9013714	Collins2017_DEL_18	0.0058309	[DEL_1:9005394-9013714]
1	9174000	9186000	Collins2017_DEL_19	0.00145773	[DEL_1:9174000-9186000]
1	9845381	9857457	Collins2017_DEL_20	0.0276968	[DEL_1:9845381-9857457]
1	10037568	10048378	Collins2017_DEL_21	0.00145773	[DEL_1:10037568-10048378]
1	10093999	10104513	Collins2017_DEL_22	0.00291545	[DEL_1:10093999-10104513]
1	10273501	10281681	Collins2017_DEL_23	0.00145773	[DEL_1:10273501-10281681]
1	10368588	10380068	Collins2017_DEL_24	0.00437318	[DEL_1:10368588-10380068]
1	10635205	10644821	Collins2017_DEL_25	0.00291545	[DEL_1:10635205-10644821]
1	10978814	10986519	Collins2017_DEL_26	0.00874636	[DEL_1:10978814-10986519]
1	11805411	11816192	Collins2017_DEL_27	0.00145773	[DEL_1:11805411-11816192]
1	12838704	13193549	Collins2017_DEL_28	0.0247813	[DEL_1:12838704-13193549]
1	12839755	12979639	Collins2017_DEL_29	0.0553936	[DEL_1:12839755-12979639]
1	12840000	13053000	Collins2017_DEL_30	0.00145773	[DEL_1:12840000-13053000]
1	12856000	12874100	Collins2017_DEL_31	0.00437318	[DEL_1:12856000-12874100]
1	12868276	12992804	Collins2017_DEL_32	0.0189504	[DEL_1:12868276-12992804]
1	12897766	12955032	Collins2017_DEL_33	0.0174927	[DEL_1:12897766-12955032]
1	12992000	13014000	Collins2017_DEL_34	0.00145773	[DEL_1:12992000-13014000]
1	13100000	13133000	Collins2017_DEL_35	0.00145773	[DEL_1:13100000-13133000]
1	13110000	13230000	Collins2017_DEL_36	0.00437318	[DEL_1:13110000-13230000]
1	13145000	13225000	Collins2017_DEL_37	0.00728863	[DEL_1:13145000-13225000]
1	13160000	13220000	Collins2017_DEL_38	0.00145773	[DEL_1:13160000-13220000]
1	13170000	13180000	Collins2017_DEL_39	0.00291545	[DEL_1:13170000-13180000]
1	13321500	13353000	Collins2017_DEL_40	0.00145773	[DEL_1:13321500-13353000]
1	13340000	13420000	Collins2017_DEL_41	0.00145773	[DEL_1:13340000-13420000]
1	13608000	13635000	Collins2017_DEL_42	0.00145773	[DEL_1:13608000-13635000]
1	14161874	14169310	Collins2017_DEL_43	0.00874636	[DEL_1:14161874-14169310]
1	16150296	16156423	Collins2017_DEL_44	0.329446	[DEL_1:16150296-16156423]
1	16185029	16193318	Collins2017_DEL_45	0.00145773	[DEL_1:16185029-16193318]
1	16428516	16436040	Collins2017_DEL_46	0.0131195	[DEL_1:16428516-16436040]
1	16840000	16880000	Collins2017_DEL_47	0.00145773	[DEL_1:16840000-16880000]
1	17259136	17270859	Collins2017_DEL_48	0.263848	[DEL_1:17259136-17270859]
1	17482359	17514969	Collins2017_DEL_49	0.00291545	[DEL_1:17482359-17514969]
1	17497000	17509000	Collins2017_DEL_50	0.00145773	[DEL_1:17497000-17509000]
1	19089619	19098672	Collins2017_DEL_51	0.00145773	[DEL_1:19089619-19098672]
1	19361494	19372278	Collins2017_DEL_52	0.00291545	[DEL_1:19361494-19372278]
1	19719308	19733022	Collins2017_DEL_53	0.00291545	[DEL_1:19719308-19733022]
1	19895217	19903019	Collins2017_DEL_54	0.00145773	[DEL_1:19895217-19903019]
1	20045453	20056795	Collins2017_DEL_55	0.00145773	[DEL_1:20045453-20056795]
1	20078637	20155460	Collins2017_DEL_56	0.00145773	[DEL_1:20078637-20155460]
1	20406181	20413247	Collins2017_DEL_57	0.00291545	[DEL_1:20406181-20413247]
1	21678795	23280867	Collins2017_DEL_58	0.00145773	[DEL_1:21678795-23280867]
1	22138162	22145368	Collins2017_DEL_59	0.00145773	[DEL_1:22138162-22145368]
1	22271694	22278444	Collins2017_DEL_60	0.00145773	[DEL_1:22271694-22278444]
1	22304000	22314000	Collins2017_DEL_61	0.00145773	[DEL_1:22304000-22314000]
1	22314932	22332375	Collins2017_DEL_62	0.126822	[DEL_1:22314932-22332375]
1	22317000	22335000	Collins2017_DEL_63	0.0131195	[DEL_1:22317000-22335000]
1	22321250	22337625	Collins2017_DEL_64	0.0116618	[DEL_1:22321250-22337625]
1	22365393	22375013	Collins2017_DEL_65	0.00145773	[DEL_1:22365393-22375013]
1	22498718	22510207	Collins2017_DEL_66	0.00145773	[DEL_1:22498718-22510207]
1	24090179	24100588	Collins2017_DEL_67	0.0058309	[DEL_1:24090179-24100588]
1	24519621	24525101	Collins2017_DEL_68	0.180758	[DEL_1:24519621-24525101]
1	24803448	24808267	Collins2017_DEL_69	0.0918367	[DEL_1:24803448-24808267]
1	24894094	24902185	Collins2017_DEL_70	0.0131195	[DEL_1:24894094-24902185]
1	25157249	25163128	Collins2017_DEL_71	0.641399	[DEL_1:25157249-25163128]
1	25177530	25185081	Collins2017_DEL_72	0.0116618	[DEL_1:25177530-25185081]
1	26458182	26465484	Collins2017_DEL_73	0.284257	[DEL_1:26458182-26465484]
1	26809894	26823075	Collins2017_DEL_74	0.00145773	[DEL_1:26809894-26823075]
1	27529249	27537632	Collins2017_DEL_75	0.00145773	[DEL_1:27529249-27537632]
1	30478652	30489778	Collins2017_DEL_76	0.0145773	[DEL_1:30478652-30489778]
1	30617073	30621746	Collins2017_DEL_77	0.00145773	[DEL_1:30617073-30621746]
1	31623784	31633262	Collins2017_DEL_78	0.00291545	[DEL_1:31623784-31633262]
1	32403344	32412345	Collins2017_DEL_79	0.00874636	[DEL_1:32403344-32412345]
1	32471520	32478936	Collins2017_DEL_80	0.00291545	[DEL_1:32471520-32478936]
1	32575150	32586852	Collins2017_DEL_81	0.00145773	[DEL_1:32575150-32586852]
1	33102676	33110440	Collins2017_DEL_82	0.00145773	[DEL_1:33102676-33110440]
1	33257482	33264986	Collins2017_DEL_83	0.00145773	[DEL_1:33257482-33264986]
1	33413457	33421435	Collins2017_DEL_84	0.0102041	[DEL_1:33413457-33421435]
1	35100262	35112739	Collins2017_DEL_85	0.298834	[DEL_1:35100262-35112739]
1	37631657	37687898	Collins2017_DEL_86	0.00145773	[DEL_1:37631657-37687898]
1	37850220	37857940	Collins2017_DEL_87	0.00145773	[DEL_1:37850220-37857940]
1	38122403	38131361	Collins2017_DEL_88	0.00145773	[DEL_1:38122403-38131361]
1	38236984	38251693	Collins2017_DEL_89	0.00145773	[DEL_1:38236984-38251693]
1	38331943	38338680	Collins2017_DEL_90	0.00145773	[DEL_1:38331943-38338680]
1	39127813	39138284	Collins2017_DEL_91	0.00145773	[DEL_1:39127813-39138284]
1	39431875	39441606	Collins2017_DEL_92	0.00291545	[DEL_1:39431875-39441606]
1	40574107	40587928	Collins2017_DEL_93	0.00437318	[DEL_1:40574107-40587928]
1	41020942	41029855	Collins2017_DEL_94	0.0758017	[DEL_1:41020942-41029855]
1	42338369	42382011	Collins2017_DEL_95	0.00145773	[DEL_1:42338369-42382011]
1	42438909	42446809	Collins2017_DEL_96	0.00145773	[DEL_1:42438909-42446809]
1	42647284	42653414	Collins2017_DEL_97	0.00291545	[DEL_1:42647284-42653414]
1	42811171	42825524	Collins2017_DEL_98	0.00145773	[DEL_1:42811171-42825524]
1	43240218	43248554	Collins2017_DEL_99	0.00145773	[DEL_1:43240218-43248554]
1	44106412	44114116	Collins2017_DEL_100	0.00291545	[DEL_1:44106412-44114116]
1	45617105	45624280	Collins2017_DEL_101	0.00291545	[DEL_1:45617105-45624280]
1	45628470	45649328	Collins2017_DEL_102	0.0145773	[DEL_1:45628470-45649328]
1	45632000	45645333	Collins2017_DEL_103	0.00437318	[DEL_1:45632000-45645333]
1	46032783	46043550	Collins2017_DEL_104	0.00145773	[DEL_1:46032783-46043550]
1	46538461	46544654	Collins2017_DEL_105	0.00145773	[DEL_1:46538461-46544654]
1	47411750	47420248	Collins2017_DEL_106	0.00437318	[DEL_1:47411750-47420248]
1	47446551	47478251	Collins2017_DEL_107	0.00145773	[DEL_1:47446551-47478251]
1	49283305	49290828	Collins2017_DEL_108	0.00145773	[DEL_1:49283305-49290828]
1	49913124	49999341	Collins2017_DEL_109	0.0116618	[DEL_1:49913124-49999341]
1	49929890	49948259	Collins2017_DEL_110	0.00437318	[DEL_1:49929890-49948259]
1	49943567	50023237	Collins2017_DEL_111	0.00145773	[DEL_1:49943567-50023237]
1	50021000	50031000	Collins2017_DEL_112	0.00728863	[DEL_1:50021000-50031000]
1	50527951	50542908	Collins2017_DEL_113	0.00145773	[DEL_1:50527951-50542908]
1	51658446	51668255	Collins2017_DEL_114	0.00145773	[DEL_1:51658446-51668255]
1	51950558	51968713	Collins2017_DEL_115	0.00291545	[DEL_1:51950558-51968713]
1	51983164	51990107	Collins2017_DEL_116	0.00145773	[DEL_1:51983164-51990107]
1	53374964	53381103	Collins2017_DEL_117	0.00145773	[DEL_1:53374964-53381103]
1	53414719	53421678	Collins2017_DEL_118	0.294461	[DEL_1:53414719-53421678]
1	54892278	54899143	Collins2017_DEL_119	0.0102041	[DEL_1:54892278-54899143]
1	55090887	55097127	Collins2017_DEL_120	0.290087	[DEL_1:55090887-55097127]
1	55109846	55123935	Collins2017_DEL_121	0.00145773	[DEL_1:55109846-55123935]
1	55362510	55369713	Collins2017_DEL_122	0.00145773	[DEL_1:55362510-55369713]
1	55494766	55509613	Collins2017_DEL_123	0.00145773	[DEL_1:55494766-55509613]
1	56266008	56281585	Collins2017_DEL_124	0.00145773	[DEL_1:56266008-56281585]
1	56272668	56295500	Collins2017_DEL_125	0.00145773	[DEL_1:56272668-56295500]
1	56830191	56836217	Collins2017_DEL_126	0.75656	[DEL_1:56830191-56836217]
1	57060104	57068069	Collins2017_DEL_127	0.00145773	[DEL_1:57060104-57068069]
1	57955446	57968796	Collins2017_DEL_128	0.00145773	[DEL_1:57955446-57968796]
1	58566896	58582318	Collins2017_DEL_129	0.00145773	[DEL_1:58566896-58582318]
1	59879095	59885349	Collins2017_DEL_130	0.00145773	[DEL_1:59879095-59885349]
1	59983278	60018642	Collins2017_DEL_131	0.00145773	[DEL_1:59983278-60018642]
1	59996598	60058647	Collins2017_DEL_132	0.00145773	[DEL_1:59996598-60058647]
1	60044222	60051501	Collins2017_DEL_133	0.0189504	[DEL_1:60044222-60051501]
1	60636860	60646784	Collins2017_DEL_134	0.00145773	[DEL_1:60636860-60646784]
1	60673386	60686104	Collins2017_DEL_135	0.00145773	[DEL_1:60673386-60686104]
1	62112364	62120907	Collins2017_DEL_136	0.28863	[DEL_1:62112364-62120907]
1	62274941	62286600	Collins2017_DEL_137	0.00437318	[DEL_1:62274941-62286600]
1	62604625	62612042	Collins2017_DEL_138	0.00145773	[DEL_1:62604625-62612042]
1	62764265	62773620	Collins2017_DEL_139	0.00437318	[DEL_1:62764265-62773620]
1	63704637	63709659	Collins2017_DEL_140	0.249271	[DEL_1:63704637-63709659]
1	66023430	66031221	Collins2017_DEL_141	0.370262	[DEL_1:66023430-66031221]
1	67362422	67372812	Collins2017_DEL_142	0.00145773	[DEL_1:67362422-67372812]
1	68358341	68398052	Collins2017_DEL_143	0.00145773	[DEL_1:68358341-68398052]
1	68481406	68489536	Collins2017_DEL_144	0.00145773	[DEL_1:68481406-68489536]
1	69358760	69395482	Collins2017_DEL_145	0.00145773	[DEL_1:69358760-69395482]
1	69995439	70003569	Collins2017_DEL_146	0.00437318	[DEL_1:69995439-70003569]
1	70986574	70992653	Collins2017_DEL_147	0.00291545	[DEL_1:70986574-70992653]
1	71236035	71243063	Collins2017_DEL_148	0.0393586	[DEL_1:71236035-71243063]
1	71243469	71251071	Collins2017_DEL_149	0.0102041	[DEL_1:71243469-71251071]
1	71301219	71315579	Collins2017_DEL_150	0.00145773	[DEL_1:71301219-71315579]
1	71413715	71468121	Collins2017_DEL_151	0.00145773	[DEL_1:71413715-71468121]
1	72618192	72658450	Collins2017_DEL_152	0.00291545	[DEL_1:72618192-72658450]
1	72754652	72765005	Collins2017_DEL_153	0.259475	[DEL_1:72754652-72765005]
1	72765171	72812641	Collins2017_DEL_154	0.902332	[DEL_1:72765171-72812641]
1	73010431	73094086	Collins2017_DEL_155	0.0058309	[DEL_1:73010431-73094086]
1	73785491	73817311	Collins2017_DEL_156	0.00145773	[DEL_1:73785491-73817311]
1	73937966	73943332	Collins2017_DEL_157	0.00145773	[DEL_1:73937966-73943332]
1	74763597	74819649	Collins2017_DEL_158	0.00145773	[DEL_1:74763597-74819649]
1	75520711	75535497	Collins2017_DEL_159	0.00145773	[DEL_1:75520711-75535497]
1	75840906	75849808	Collins2017_DEL_160	0.221574	[DEL_1:75840906-75849808]
1	76132042	76149644	Collins2017_DEL_161	0.00145773	[DEL_1:76132042-76149644]
1	77773301	77783866	Collins2017_DEL_162	0.00291545	[DEL_1:77773301-77783866]
1	77817901	77825606	Collins2017_DEL_163	0.00145773	[DEL_1:77817901-77825606]
1	78648381	78656013	Collins2017_DEL_164	0.0976676	[DEL_1:78648381-78656013]
1	79339028	79424626	Collins2017_DEL_165	0.00145773	[DEL_1:79339028-79424626]
1	79393226	79400909	Collins2017_DEL_166	0.00437318	[DEL_1:79393226-79400909]
1	79452000	79462000	Collins2017_DEL_167	0.00145773	[DEL_1:79452000-79462000]
1	79966665	79973922	Collins2017_DEL_168	0.00145773	[DEL_1:79966665-79973922]
1	81402011	81411124	Collins2017_DEL_169	0.879009	[DEL_1:81402011-81411124]
1	81709609	81717423	Collins2017_DEL_170	0.00145773	[DEL_1:81709609-81717423]
1	81909399	81923442	Collins2017_DEL_171	0.00145773	[DEL_1:81909399-81923442]
1	82651833	82811860	Collins2017_DEL_172	0.00145773	[DEL_1:82651833-82811860]
1	83639000	83649000	Collins2017_DEL_173	0.00145773	[DEL_1:83639000-83649000]
1	83804000	83817333	Collins2017_DEL_174	0.0145773	[DEL_1:83804000-83817333]
1	83806500	83816500	Collins2017_DEL_175	0.00874636	[DEL_1:83806500-83816500]
1	84313589	84320067	Collins2017_DEL_176	0.00145773	[DEL_1:84313589-84320067]
1	84516917	84525938	Collins2017_DEL_177	0.930029	[DEL_1:84516917-84525938]
1	84711438	84717809	Collins2017_DEL_178	0.120991	[DEL_1:84711438-84717809]
1	85537154	85544799	Collins2017_DEL_179	0.00145773	[DEL_1:85537154-85544799]
1	85992000	86004000	Collins2017_DEL_180	0.00145773	[DEL_1:85992000-86004000]
1	86290478	86300144	Collins2017_DEL_181	0.0116618	[DEL_1:86290478-86300144]
1	86400308	86407161	Collins2017_DEL_182	0.190962	[DEL_1:86400308-86407161]
1	87022939	87029013	Collins2017_DEL_183	0.00145773	[DEL_1:87022939-87029013]
1	87027255	87040062	Collins2017_DEL_184	0.00437318	[DEL_1:87027255-87040062]
1	87097000	87150000	Collins2017_DEL_185	0.00145773	[DEL_1:87097000-87150000]
1	89341375	89348321	Collins2017_DEL_186	0.00145773	[DEL_1:89341375-89348321]
1	89378584	89385694	Collins2017_DEL_187	0.00291545	[DEL_1:89378584-89385694]
1	89474687	89480334	Collins2017_DEL_188	0.186589	[DEL_1:89474687-89480334]
1	90545995	90558227	Collins2017_DEL_189	0.00291545	[DEL_1:90545995-90558227]
1	91503714	91513068	Collins2017_DEL_190	0.00145773	[DEL_1:91503714-91513068]
1	91546879	91555713	Collins2017_DEL_191	0.00145773	[DEL_1:91546879-91555713]
1	91554937	91581620	Collins2017_DEL_192	0.00145773	[DEL_1:91554937-91581620]
1	92239655	92249892	Collins2017_DEL_193	0.00145773	[DEL_1:92239655-92249892]
1	92578235	92586022	Collins2017_DEL_194	0.00291545	[DEL_1:92578235-92586022]
1	93408646	93421405	Collins2017_DEL_195	0.00145773	[DEL_1:93408646-93421405]
1	94286338	94291780	Collins2017_DEL_196	0.303207	[DEL_1:94286338-94291780]
1	95128302	95155972	Collins2017_DEL_197	0.00437318	[DEL_1:95128302-95155972]
1	97680407	97694016	Collins2017_DEL_198	0.00437318	[DEL_1:97680407-97694016]
1	101133000	101145000	Collins2017_DEL_199	0.00145773	[DEL_1:101133000-101145000]
1	101694691	101700980	Collins2017_DEL_200	0.016035	[DEL_1:101694691-101700980]
1	101840247	101849863	Collins2017_DEL_201	0.00145773	[DEL_1:101840247-101849863]
1	102349630	102359691	Collins2017_DEL_202	0.00145773	[DEL_1:102349630-102359691]
1	102654925	102859671	Collins2017_DEL_203	0.00145773	[DEL_1:102654925-102859671]
1	104405275	104416190	Collins2017_DEL_204	0.00728863	[DEL_1:104405275-104416190]
1	104513709	104521738	Collins2017_DEL_205	0.00728863	[DEL_1:104513709-104521738]
1	105831197	105845244	Collins2017_DEL_206	0.00437318	[DEL_1:105831197-105845244]
1	106014779	106024499	Collins2017_DEL_207	0.580175	[DEL_1:106014779-106024499]
1	106163784	106216426	Collins2017_DEL_208	0.00145773	[DEL_1:106163784-106216426]
1	106306960	106319046	Collins2017_DEL_209	0.00145773	[DEL_1:106306960-106319046]
1	106967787	106977531	Collins2017_DEL_210	0.00145773	[DEL_1:106967787-106977531]
1	106975084	106983972	Collins2017_DEL_211	0.00874636	[DEL_1:106975084-106983972]
1	107094639	107101699	Collins2017_DEL_212	0.00291545	[DEL_1:107094639-107101699]
1	107654083	107664747	Collins2017_DEL_213	0.0174927	[DEL_1:107654083-107664747]
1	108401380	108408116	Collins2017_DEL_214	0.016035	[DEL_1:108401380-108408116]
1	108732673	108738724	Collins2017_DEL_215	0.368805	[DEL_1:108732673-108738724]
1	109366262	109373439	Collins2017_DEL_216	0.0291545	[DEL_1:109366262-109373439]
1	109493778	109502473	Collins2017_DEL_217	0.00291545	[DEL_1:109493778-109502473]
1	109600434	109607040	Collins2017_DEL_218	0.00145773	[DEL_1:109600434-109607040]
1	110186052	110192366	Collins2017_DEL_219	0.785714	[DEL_1:110186052-110192366]
1	110225602	110246313	Collins2017_DEL_220	0.529155	[DEL_1:110225602-110246313]
1	110243000	110253000	Collins2017_DEL_221	0.00145773	[DEL_1:110243000-110253000]
1	111375503	111389556	Collins2017_DEL_222	0.153061	[DEL_1:111375503-111389556]
1	111470914	111478305	Collins2017_DEL_223	0.00145773	[DEL_1:111470914-111478305]
1	111926624	111935619	Collins2017_DEL_224	0.0218659	[DEL_1:111926624-111935619]
1	112690612	112705511	Collins2017_DEL_225	0.510204	[DEL_1:112690612-112705511]
1	113219237	113225971	Collins2017_DEL_226	0.00145773	[DEL_1:113219237-113225971]
1	113401099	113407488	Collins2017_DEL_227	0.00145773	[DEL_1:113401099-113407488]
1	113610134	113615210	Collins2017_DEL_228	0.129738	[DEL_1:113610134-113615210]
1	114038525	114046981	Collins2017_DEL_229	0.314869	[DEL_1:114038525-114046981]
1	116228425	116233802	Collins2017_DEL_230	0.327988	[DEL_1:116228425-116233802]
1	116485654	116494015	Collins2017_DEL_231	0.00437318	[DEL_1:116485654-116494015]
1	116626744	116635589	Collins2017_DEL_232	0.00145773	[DEL_1:116626744-116635589]
1	116829588	116836549	Collins2017_DEL_233	0.00291545	[DEL_1:116829588-116836549]
1	119054458	119065094	Collins2017_DEL_234	0.00145773	[DEL_1:119054458-119065094]
1	120415280	120422394	Collins2017_DEL_235	0.291545	[DEL_1:120415280-120422394]
1	120535000	120630000	Collins2017_DEL_236	0.00291545	[DEL_1:120535000-120630000]
1	121148750	121172000	Collins2017_DEL_237	0.0058309	[DEL_1:121148750-121172000]
1	121152000	121170000	Collins2017_DEL_238	0.00145773	[DEL_1:121152000-121170000]
1	145200000	145297000	Collins2017_DEL_239	0.00291545	[DEL_1:145200000-145297000]
1	146590354	146602152	Collins2017_DEL_240	0.00145773	[DEL_1:146590354-146602152]
1	148542000	148554000	Collins2017_DEL_241	0.00145773	[DEL_1:148542000-148554000]
1	148815000	148827000	Collins2017_DEL_242	0.00145773	[DEL_1:148815000-148827000]
1	150144212	150150953	Collins2017_DEL_243	0.00145773	[DEL_1:150144212-150150953]
1	150209135	150222359	Collins2017_DEL_244	0.00145773	[DEL_1:150209135-150222359]
1	151704809	151712216	Collins2017_DEL_245	0.00145773	[DEL_1:151704809-151712216]
1	152519812	152590303	Collins2017_DEL_246	0.0116618	[DEL_1:152519812-152590303]
1	152523000	152550000	Collins2017_DEL_247	0.0058309	[DEL_1:152523000-152550000]
1	152555197	152590354	Collins2017_DEL_248	0.877551	[DEL_1:152555197-152590354]
1	152759140	152772007	Collins2017_DEL_249	0.534985	[DEL_1:152759140-152772007]
1	152986394	152996288	Collins2017_DEL_250	0.00145773	[DEL_1:152986394-152996288]
1	153194388	153202606	Collins2017_DEL_251	0.00437318	[DEL_1:153194388-153202606]
1	154079073	154085891	Collins2017_DEL_252	0.0058309	[DEL_1:154079073-154085891]
1	154157028	154162981	Collins2017_DEL_253	0.00291545	[DEL_1:154157028-154162981]
1	155580000	155720000	Collins2017_DEL_254	0.00145773	[DEL_1:155580000-155720000]
1	155658489	155665363	Collins2017_DEL_255	0.0422741	[DEL_1:155658489-155665363]
1	155867422	155879736	Collins2017_DEL_256	0.00145773	[DEL_1:155867422-155879736]
1	156525983	156530653	Collins2017_DEL_257	0.317784	[DEL_1:156525983-156530653]
1	157863000	157874000	Collins2017_DEL_258	0.00145773	[DEL_1:157863000-157874000]
1	158498608	158505041	Collins2017_DEL_259	0.00145773	[DEL_1:158498608-158505041]
1	158515516	158522364	Collins2017_DEL_260	0.00291545	[DEL_1:158515516-158522364]
1	158866150	158871031	Collins2017_DEL_261	0.227405	[DEL_1:158866150-158871031]
1	158868000	158880000	Collins2017_DEL_262	0.00145773	[DEL_1:158868000-158880000]
1	158959701	158967329	Collins2017_DEL_263	0.250729	[DEL_1:158959701-158967329]
1	159012671	159020467	Collins2017_DEL_264	0.090379	[DEL_1:159012671-159020467]
1	159117848	159126739	Collins2017_DEL_265	0.0058309	[DEL_1:159117848-159126739]
1	159920577	159934700	Collins2017_DEL_266	0.00145773	[DEL_1:159920577-159934700]
1	160933642	160941456	Collins2017_DEL_267	0.0189504	[DEL_1:160933642-160941456]
1	160953248	160962759	Collins2017_DEL_268	0.00145773	[DEL_1:160953248-160962759]
1	161510000	161644000	Collins2017_DEL_269	0.0262391	[DEL_1:161510000-161644000]
1	161528845	161606939	Collins2017_DEL_270	0.0233236	[DEL_1:161528845-161606939]
1	161561698	161646543	Collins2017_DEL_271	0.0510204	[DEL_1:161561698-161646543]
1	162283199	162297341	Collins2017_DEL_272	0.00145773	[DEL_1:162283199-162297341]
1	163328496	163334392	Collins2017_DEL_273	0.00145773	[DEL_1:163328496-163334392]
1	163918892	164068541	Collins2017_DEL_274	0.00145773	[DEL_1:163918892-164068541]
1	164262508	164272497	Collins2017_DEL_275	0.00145773	[DEL_1:164262508-164272497]
1	164418565	164424739	Collins2017_DEL_276	0.00145773	[DEL_1:164418565-164424739]
1	165936597	165945043	Collins2017_DEL_277	0.0058309	[DEL_1:165936597-165945043]
1	166221000	166236000	Collins2017_DEL_278	0.00145773	[DEL_1:166221000-166236000]
1	167708290	167716628	Collins2017_DEL_279	0.0058309	[DEL_1:167708290-167716628]
1	168314354	168327928	Collins2017_DEL_280	0.00145773	[DEL_1:168314354-168327928]
1	168439992	168709812	Collins2017_DEL_281	0.00145773	[DEL_1:168439992-168709812]
1	169182923	169196005	Collins2017_DEL_282	0.00145773	[DEL_1:169182923-169196005]
1	169221573	169246373	Collins2017_DEL_283	0.0451895	[DEL_1:169221573-169246373]
1	170122883	170129330	Collins2017_DEL_284	0.0102041	[DEL_1:170122883-170129330]
1	170146604	170157882	Collins2017_DEL_285	0.00145773	[DEL_1:170146604-170157882]
1	170366000	170377000	Collins2017_DEL_286	0.00145773	[DEL_1:170366000-170377000]
1	170367162	170389748	Collins2017_DEL_287	0.00437318	[DEL_1:170367162-170389748]
1	170488806	170495507	Collins2017_DEL_288	0.00291545	[DEL_1:170488806-170495507]
1	172093099	172098441	Collins2017_DEL_289	0.00145773	[DEL_1:172093099-172098441]
1	174795263	174802890	Collins2017_DEL_290	0.199708	[DEL_1:174795263-174802890]
1	174894014	174902074	Collins2017_DEL_291	0.00291545	[DEL_1:174894014-174902074]
1	175069550	175078716	Collins2017_DEL_292	0.278426	[DEL_1:175069550-175078716]
1	176591065	176602182	Collins2017_DEL_293	0.00145773	[DEL_1:176591065-176602182]
1	178658719	178677985	Collins2017_DEL_294	0.00145773	[DEL_1:178658719-178677985]
1	178948210	178962820	Collins2017_DEL_295	0.00145773	[DEL_1:178948210-178962820]
1	179328844	179335165	Collins2017_DEL_296	0.112245	[DEL_1:179328844-179335165]
1	179454186	179459362	Collins2017_DEL_297	0.0379009	[DEL_1:179454186-179459362]
1	180424777	180441024	Collins2017_DEL_298	0.00145773	[DEL_1:180424777-180441024]
1	180749114	180756712	Collins2017_DEL_299	0.0174927	[DEL_1:180749114-180756712]
1	182081194	182088227	Collins2017_DEL_300	0.0102041	[DEL_1:182081194-182088227]
1	182775577	182783447	Collins2017_DEL_301	0.00874636	[DEL_1:182775577-182783447]
1	183671436	183682875	Collins2017_DEL_302	0.00145773	[DEL_1:183671436-183682875]
1	184813705	184821829	Collins2017_DEL_303	0.809038	[DEL_1:184813705-184821829]
1	185916515	185924442	Collins2017_DEL_304	0.00437318	[DEL_1:185916515-185924442]
1	186373899	186379708	Collins2017_DEL_305	0.00145773	[DEL_1:186373899-186379708]
1	186375734	186384294	Collins2017_DEL_306	0.00145773	[DEL_1:186375734-186384294]
1	186565877	186576445	Collins2017_DEL_307	0.00145773	[DEL_1:186565877-186576445]
1	187295404	187304264	Collins2017_DEL_308	0.0058309	[DEL_1:187295404-187304264]
1	187407810	187470217	Collins2017_DEL_309	0.00145773	[DEL_1:187407810-187470217]
1	187565761	187582458	Collins2017_DEL_310	0.00728863	[DEL_1:187565761-187582458]
1	187657326	187665552	Collins2017_DEL_311	0.00145773	[DEL_1:187657326-187665552]
1	187714604	187723177	Collins2017_DEL_312	0.6793	[DEL_1:187714604-187723177]
1	188144258	188157876	Collins2017_DEL_313	0.00145773	[DEL_1:188144258-188157876]
1	188835077	188864808	Collins2017_DEL_314	0.00145773	[DEL_1:188835077-188864808]
1	189023424	189032534	Collins2017_DEL_315	0.0189504	[DEL_1:189023424-189032534]
1	189213269	189251327	Collins2017_DEL_316	0.00145773	[DEL_1:189213269-189251327]
1	189242034	189247629	Collins2017_DEL_317	0.00291545	[DEL_1:189242034-189247629]
1	189324729	189545354	Collins2017_DEL_318	0.00437318	[DEL_1:189324729-189545354]
1	189400560	189423118	Collins2017_DEL_319	0.00145773	[DEL_1:189400560-189423118]
1	189413257	189436982	Collins2017_DEL_320	0.00145773	[DEL_1:189413257-189436982]
1	189425651	189595800	Collins2017_DEL_321	0.00291545	[DEL_1:189425651-189595800]
1	189770741	189778551	Collins2017_DEL_322	0.00145773	[DEL_1:189770741-189778551]
1	190956746	190964262	Collins2017_DEL_323	0.00145773	[DEL_1:190956746-190964262]
1	191196002	191201880	Collins2017_DEL_324	0.0116618	[DEL_1:191196002-191201880]
1	191656573	191662434	Collins2017_DEL_325	0.0116618	[DEL_1:191656573-191662434]
1	191825946	191869872	Collins2017_DEL_326	0.00145773	[DEL_1:191825946-191869872]
1	191826451	191902159	Collins2017_DEL_327	0.00145773	[DEL_1:191826451-191902159]
1	192873052	192897072	Collins2017_DEL_328	0.0058309	[DEL_1:192873052-192897072]
1	193208401	193215575	Collins2017_DEL_329	0.00145773	[DEL_1:193208401-193215575]
1	193258939	193269612	Collins2017_DEL_330	0.00145773	[DEL_1:193258939-193269612]
1	193642047	193684857	Collins2017_DEL_331	0.00145773	[DEL_1:193642047-193684857]
1	193646931	193655068	Collins2017_DEL_332	0.00145773	[DEL_1:193646931-193655068]
1	194449391	194455284	Collins2017_DEL_333	0.502915	[DEL_1:194449391-194455284]
1	194801864	194808856	Collins2017_DEL_334	0.00145773	[DEL_1:194801864-194808856]
1	195012950	195020700	Collins2017_DEL_335	0.00728863	[DEL_1:195012950-195020700]
1	195341917	195440000	Collins2017_DEL_336	0.00145773	[DEL_1:195341917-195440000]
1	195358239	195365910	Collins2017_DEL_337	0.00291545	[DEL_1:195358239-195365910]
1	195408392	195417199	Collins2017_DEL_338	0.00437318	[DEL_1:195408392-195417199]
1	195825814	195876308	Collins2017_DEL_339	0.00437318	[DEL_1:195825814-195876308]
1	196710000	196905000	Collins2017_DEL_340	0.0058309	[DEL_1:196710000-196905000]
1	196730000	196820000	Collins2017_DEL_341	0.189504	[DEL_1:196730000-196820000]
1	196734740	196745250	Collins2017_DEL_342	0.0204082	[DEL_1:196734740-196745250]
1	196741590	196822896	Collins2017_DEL_343	0.03207	[DEL_1:196741590-196822896]
1	196785000	196910000	Collins2017_DEL_344	0.0102041	[DEL_1:196785000-196910000]
1	196816500	196900500	Collins2017_DEL_345	0.00291545	[DEL_1:196816500-196900500]
1	196818000	196884000	Collins2017_DEL_346	0.00145773	[DEL_1:196818000-196884000]
1	197499559	197504527	Collins2017_DEL_347	0.59621	[DEL_1:197499559-197504527]
1	198002366	198010371	Collins2017_DEL_348	0.0145773	[DEL_1:198002366-198010371]
1	198303796	198311829	Collins2017_DEL_349	0.142857	[DEL_1:198303796-198311829]
1	199109080	199115231	Collins2017_DEL_350	0.236152	[DEL_1:199109080-199115231]
1	199530204	199542570	Collins2017_DEL_351	0.00291545	[DEL_1:199530204-199542570]
1	199539619	199546703	Collins2017_DEL_352	0.00728863	[DEL_1:199539619-199546703]
1	200392151	200398825	Collins2017_DEL_353	0.00145773	[DEL_1:200392151-200398825]
1	201884416	201895417	Collins2017_DEL_354	0.00145773	[DEL_1:201884416-201895417]
1	201897315	201907057	Collins2017_DEL_355	0.00145773	[DEL_1:201897315-201907057]
1	203905570	203922622	Collins2017_DEL_356	0.00291545	[DEL_1:203905570-203922622]
1	203934451	203945938	Collins2017_DEL_357	0.0058309	[DEL_1:203934451-203945938]
1	204380722	204387848	Collins2017_DEL_358	0.0174927	[DEL_1:204380722-204387848]
1	205659280	205676101	Collins2017_DEL_359	0.00145773	[DEL_1:205659280-205676101]
1	206199151	206206232	Collins2017_DEL_360	0.00437318	[DEL_1:206199151-206206232]
1	206284179	206290138	Collins2017_DEL_361	0.00291545	[DEL_1:206284179-206290138]
1	206316000	206329000	Collins2017_DEL_362	0.00874636	[DEL_1:206316000-206329000]
1	207540659	207546553	Collins2017_DEL_363	0.644315	[DEL_1:207540659-207546553]
1	207840442	207846714	Collins2017_DEL_364	0.0102041	[DEL_1:207840442-207846714]
1	208486301	208492007	Collins2017_DEL_365	0.00145773	[DEL_1:208486301-208492007]
1	210075455	210086171	Collins2017_DEL_366	0.809038	[DEL_1:210075455-210086171]
1	210284518	210293180	Collins2017_DEL_367	0.00728863	[DEL_1:210284518-210293180]
1	210599081	210614410	Collins2017_DEL_368	0.00291545	[DEL_1:210599081-210614410]
1	213001319	213014327	Collins2017_DEL_369	0.0626822	[DEL_1:213001319-213014327]
1	213311240	213321105	Collins2017_DEL_370	0.0131195	[DEL_1:213311240-213321105]
1	213422995	213432460	Collins2017_DEL_371	0.00145773	[DEL_1:213422995-213432460]
1	213750058	213756060	Collins2017_DEL_372	0.00291545	[DEL_1:213750058-213756060]
1	214107048	214119538	Collins2017_DEL_373	0.00145773	[DEL_1:214107048-214119538]
1	215003740	215011329	Collins2017_DEL_374	0.00145773	[DEL_1:215003740-215011329]
1	215490758	215501825	Collins2017_DEL_375	0.0349854	[DEL_1:215490758-215501825]
1	215855249	215864894	Collins2017_DEL_376	0.0116618	[DEL_1:215855249-215864894]
1	218181115	218189374	Collins2017_DEL_377	0.937318	[DEL_1:218181115-218189374]
1	218253154	218260825	Collins2017_DEL_378	0.00145773	[DEL_1:218253154-218260825]
1	219098425	219104956	Collins2017_DEL_379	0.00145773	[DEL_1:219098425-219104956]
1	220287739	220294959	Collins2017_DEL_380	0.016035	[DEL_1:220287739-220294959]
1	220924581	220957447	Collins2017_DEL_381	0.00145773	[DEL_1:220924581-220957447]
1	221112436	221119693	Collins2017_DEL_382	0.00728863	[DEL_1:221112436-221119693]
1	221377739	221383456	Collins2017_DEL_383	0.0306122	[DEL_1:221377739-221383456]
1	221743510	221755439	Collins2017_DEL_384	0.00437318	[DEL_1:221743510-221755439]
1	222373050	222381159	Collins2017_DEL_385	0.501458	[DEL_1:222373050-222381159]
1	224988586	225000361	Collins2017_DEL_386	0.00145773	[DEL_1:224988586-225000361]
1	226160461	226173820	Collins2017_DEL_387	0.00291545	[DEL_1:226160461-226173820]
1	226168537	226177889	Collins2017_DEL_388	0.00145773	[DEL_1:226168537-226177889]
1	226375141	226385660	Collins2017_DEL_389	0.0058309	[DEL_1:226375141-226385660]
1	226971662	226981890	Collins2017_DEL_390	0.00145773	[DEL_1:226971662-226981890]
1	227443828	227451642	Collins2017_DEL_391	0.0058309	[DEL_1:227443828-227451642]
1	227866601	227876437	Collins2017_DEL_392	0.00145773	[DEL_1:227866601-227876437]
1	228368106	228373869	Collins2017_DEL_393	0.00145773	[DEL_1:228368106-228373869]
1	228442766	228454968	Collins2017_DEL_394	0.00145773	[DEL_1:228442766-228454968]
1	229718137	229725302	Collins2017_DEL_395	0.00145773	[DEL_1:229718137-229725302]
1	229811411	229821409	Collins2017_DEL_396	0.478134	[DEL_1:229811411-229821409]
1	230735238	230745469	Collins2017_DEL_397	0.00145773	[DEL_1:230735238-230745469]
1	230851727	230862025	Collins2017_DEL_398	0.00145773	[DEL_1:230851727-230862025]
1	231534120	231546513	Collins2017_DEL_399	0.00145773	[DEL_1:231534120-231546513]
1	231625948	231651704	Collins2017_DEL_400	0.00145773	[DEL_1:231625948-231651704]
1	232732314	232740270	Collins2017_DEL_401	0.00145773	[DEL_1:232732314-232740270]
1	233948665	233955115	Collins2017_DEL_402	0.00145773	[DEL_1:233948665-233955115]
1	234545666	234559265	Collins2017_DEL_403	0.00145773	[DEL_1:234545666-234559265]
1	235505636	235514664	Collins2017_DEL_404	0.00145773	[DEL_1:235505636-235514664]
1	235680472	235687119	Collins2017_DEL_405	0.00145773	[DEL_1:235680472-235687119]
1	235783689	235791075	Collins2017_DEL_406	0.00291545	[DEL_1:235783689-235791075]
1	236578662	236586384	Collins2017_DEL_407	0.00145773	[DEL_1:236578662-236586384]
1	237271734	237280041	Collins2017_DEL_408	0.00145773	[DEL_1:237271734-237280041]
1	238256869	238264478	Collins2017_DEL_409	0.00145773	[DEL_1:238256869-238264478]
1	238690439	238701266	Collins2017_DEL_410	0.116618	[DEL_1:238690439-238701266]
1	239293970	239320370	Collins2017_DEL_411	0.00145773	[DEL_1:239293970-239320370]
1	239294000	239304000	Collins2017_DEL_412	0.00145773	[DEL_1:239294000-239304000]
1	241041966	241054219	Collins2017_DEL_413	0.00145773	[DEL_1:241041966-241054219]
1	241191461	241217392	Collins2017_DEL_414	0.00145773	[DEL_1:241191461-241217392]
1	241192906	241205170	Collins2017_DEL_415	0.00145773	[DEL_1:241192906-241205170]
1	241705237	241713500	Collins2017_DEL_416	0.00145773	[DEL_1:241705237-241713500]
1	241731832	241745609	Collins2017_DEL_417	0.0058309	[DEL_1:241731832-241745609]
1	243069020	243083163	Collins2017_DEL_418	0.0058309	[DEL_1:243069020-243083163]
1	243919657	243965030	Collins2017_DEL_419	0.00145773	[DEL_1:243919657-243965030]
1	244906659	244918315	Collins2017_DEL_420	0.00145773	[DEL_1:244906659-244918315]
1	245208500	245214125	Collins2017_DEL_421	0.00145773	[DEL_1:245208500-245214125]
1	245338761	245369532	Collins2017_DEL_422	0.00291545	[DEL_1:245338761-245369532]
1	245382279	245739633	Collins2017_DEL_423	0.00145773	[DEL_1:245382279-245739633]
1	245395685	245403170	Collins2017_DEL_424	0.00145773	[DEL_1:245395685-245403170]
1	245436241	245446061	Collins2017_DEL_425	0.00145773	[DEL_1:245436241-245446061]
1	245545145	245553813	Collins2017_DEL_426	0.00145773	[DEL_1:245545145-245553813]
1	245635941	245649155	Collins2017_DEL_427	0.0335277	[DEL_1:245635941-245649155]
1	245961266	246009229	Collins2017_DEL_428	0.00145773	[DEL_1:245961266-246009229]
1	246362100	246392324	Collins2017_DEL_429	0.00145773	[DEL_1:246362100-246392324]
1	246521500	246534521	Collins2017_DEL_430	0.00145773	[DEL_1:246521500-246534521]
1	246555899	246639514	Collins2017_DEL_431	0.00145773	[DEL_1:246555899-246639514]
1	247335272	247344111	Collins2017_DEL_432	0.00145773	[DEL_1:247335272-247344111]
1	247382715	247391719	Collins2017_DEL_433	0.00145773	[DEL_1:247382715-247391719]
1	247721328	247732005	Collins2017_DEL_434	0.00145773	[DEL_1:247721328-247732005]
1	247849405	247857319	Collins2017_DEL_435	0.98105	[DEL_1:247849405-247857319]
1	248050440	248058526	Collins2017_DEL_436	0.998542	[DEL_1:248050440-248058526]
1	248129847	248146748	Collins2017_DEL_437	0.00145773	[DEL_1:248129847-248146748]
1	248486272	248505250	Collins2017_DEL_438	0.00145773	[DEL_1:248486272-248505250]
1	248700000	248820000	Collins2017_DEL_439	0.14723	[DEL_1:248700000-248820000]
1	248730000	248820000	Collins2017_DEL_440	0.00291545	[DEL_1:248730000-248820000]
1	248738779	248799941	Collins2017_DEL_441	0.00145773	[DEL_1:248738779-248799941]
1	248865667	248877222	Collins2017_DEL_442	0.0276968	[DEL_1:248865667-248877222]
2	971858	980725	Collins2017_DEL_443	0.00145773	[DEL_2:971858-980725]
2	1454525	1460750	Collins2017_DEL_444	0.00145773	[DEL_2:1454525-1460750]
2	1530425	1535052	Collins2017_DEL_445	0.785714	[DEL_2:1530425-1535052]
2	1764222	1776760	Collins2017_DEL_446	0.00145773	[DEL_2:1764222-1776760]
2	3731635	3739184	Collins2017_DEL_447	0.119534	[DEL_2:3731635-3739184]
2	4114891	4126165	Collins2017_DEL_448	0.00145773	[DEL_2:4114891-4126165]
2	4212305	4225602	Collins2017_DEL_449	0.276968	[DEL_2:4212305-4225602]
2	4780271	4788711	Collins2017_DEL_450	0.998542	[DEL_2:4780271-4788711]
2	6296798	6309086	Collins2017_DEL_451	0.00145773	[DEL_2:6296798-6309086]
2	6796579	6802959	Collins2017_DEL_452	0.0145773	[DEL_2:6796579-6802959]
2	7228727	7236641	Collins2017_DEL_453	0.0058309	[DEL_2:7228727-7236641]
2	8012142	8019945	Collins2017_DEL_454	0.00874636	[DEL_2:8012142-8019945]
2	8129063	8138725	Collins2017_DEL_455	0.0247813	[DEL_2:8129063-8138725]
2	8169328	8182826	Collins2017_DEL_456	0.00291545	[DEL_2:8169328-8182826]
2	9158905	9170454	Collins2017_DEL_457	0.00291545	[DEL_2:9158905-9170454]
2	9266472	9272920	Collins2017_DEL_458	0.00145773	[DEL_2:9266472-9272920]
2	9924022	9929745	Collins2017_DEL_459	0.129738	[DEL_2:9924022-9929745]
2	10322564	10332372	Collins2017_DEL_460	0.00145773	[DEL_2:10322564-10332372]
2	10432797	10440020	Collins2017_DEL_461	0.00145773	[DEL_2:10432797-10440020]
2	10701677	10707438	Collins2017_DEL_462	0.00145773	[DEL_2:10701677-10707438]
2	11109139	11118007	Collins2017_DEL_463	0.00437318	[DEL_2:11109139-11118007]
2	11394132	11401232	Collins2017_DEL_464	0.0102041	[DEL_2:11394132-11401232]
2	11516608	11523734	Collins2017_DEL_465	0.00145773	[DEL_2:11516608-11523734]
2	12018203	12024712	Collins2017_DEL_466	0.016035	[DEL_2:12018203-12024712]
2	12682551	12697466	Collins2017_DEL_467	0.00437318	[DEL_2:12682551-12697466]
2	13086269	13094502	Collins2017_DEL_468	0.0116618	[DEL_2:13086269-13094502]
2	13706594	13722489	Collins2017_DEL_469	0.00145773	[DEL_2:13706594-13722489]
2	14703452	14711180	Collins2017_DEL_470	0.109329	[DEL_2:14703452-14711180]
2	15009701	15071374	Collins2017_DEL_471	0.00145773	[DEL_2:15009701-15071374]
2	16131628	16142952	Collins2017_DEL_472	0.00145773	[DEL_2:16131628-16142952]
2	16751288	16758749	Collins2017_DEL_473	0.00145773	[DEL_2:16751288-16758749]
2	16931754	16938754	Collins2017_DEL_474	0.00145773	[DEL_2:16931754-16938754]
2	17218266	17241006	Collins2017_DEL_475	0.0102041	[DEL_2:17218266-17241006]
2	17584121	17591787	Collins2017_DEL_476	0.137026	[DEL_2:17584121-17591787]
2	17759599	17773186	Collins2017_DEL_477	0.00145773	[DEL_2:17759599-17773186]
2	18164234	18196802	Collins2017_DEL_478	0.0058309	[DEL_2:18164234-18196802]
2	18178000	18194000	Collins2017_DEL_479	0.00145773	[DEL_2:18178000-18194000]
2	18381486	18391334	Collins2017_DEL_480	0.00145773	[DEL_2:18381486-18391334]
2	19278589	19291236	Collins2017_DEL_481	0.00145773	[DEL_2:19278589-19291236]
2	19575000	19587000	Collins2017_DEL_482	0.00145773	[DEL_2:19575000-19587000]
2	19765305	19771461	Collins2017_DEL_483	0.132653	[DEL_2:19765305-19771461]
2	21090000	21108000	Collins2017_DEL_484	0.00145773	[DEL_2:21090000-21108000]
2	21412000	21432000	Collins2017_DEL_485	0.00145773	[DEL_2:21412000-21432000]
2	21829196	21838665	Collins2017_DEL_486	0.00145773	[DEL_2:21829196-21838665]
2	22327066	22333508	Collins2017_DEL_487	0.0349854	[DEL_2:22327066-22333508]
2	22740484	22748834	Collins2017_DEL_488	0.00145773	[DEL_2:22740484-22748834]
2	23245943	23255596	Collins2017_DEL_489	0.00145773	[DEL_2:23245943-23255596]
2	23465435	23476207	Collins2017_DEL_490	0.00145773	[DEL_2:23465435-23476207]
2	24415765	24424930	Collins2017_DEL_491	0.00437318	[DEL_2:24415765-24424930]
2	24598870	24612419	Collins2017_DEL_492	0.0641399	[DEL_2:24598870-24612419]
2	24667808	24678953	Collins2017_DEL_493	0.00145773	[DEL_2:24667808-24678953]
2	25253464	25261856	Collins2017_DEL_494	0.00437318	[DEL_2:25253464-25261856]
2	25299644	25306473	Collins2017_DEL_495	0.00145773	[DEL_2:25299644-25306473]
2	25420836	25432625	Collins2017_DEL_496	0.00145773	[DEL_2:25420836-25432625]
2	27024585	27041377	Collins2017_DEL_497	0.00145773	[DEL_2:27024585-27041377]
2	27314001	27325428	Collins2017_DEL_498	0.00145773	[DEL_2:27314001-27325428]
2	27761213	27781985	Collins2017_DEL_499	0.0058309	[DEL_2:27761213-27781985]
2	28942016	28961572	Collins2017_DEL_500	0.00145773	[DEL_2:28942016-28961572]
2	29096522	29105146	Collins2017_DEL_501	0.00437318	[DEL_2:29096522-29105146]
2	29105259	29118419	Collins2017_DEL_502	0.00291545	[DEL_2:29105259-29118419]
2	29730094	29738499	Collins2017_DEL_503	0.00437318	[DEL_2:29730094-29738499]
2	30614427	30628787	Collins2017_DEL_504	0.00291545	[DEL_2:30614427-30628787]
2	31856450	31875707	Collins2017_DEL_505	0.00145773	[DEL_2:31856450-31875707]
2	32156636	32165612	Collins2017_DEL_506	0.00145773	[DEL_2:32156636-32165612]
2	32290427	32302728	Collins2017_DEL_507	0.00145773	[DEL_2:32290427-32302728]
2	32862982	32872636	Collins2017_DEL_508	0.00145773	[DEL_2:32862982-32872636]
2	33024696	33101865	Collins2017_DEL_509	0.00145773	[DEL_2:33024696-33101865]
2	33090894	33097212	Collins2017_DEL_510	0.577259	[DEL_2:33090894-33097212]
2	33223180	33228630	Collins2017_DEL_511	0.1793	[DEL_2:33223180-33228630]
2	34195248	34210744	Collins2017_DEL_512	0.00145773	[DEL_2:34195248-34210744]
2	34229051	34235960	Collins2017_DEL_513	0.00437318	[DEL_2:34229051-34235960]
2	34521617	34527086	Collins2017_DEL_514	0.0568513	[DEL_2:34521617-34527086]
2	34694629	34737163	Collins2017_DEL_515	0.567055	[DEL_2:34694629-34737163]
2	34796193	34802780	Collins2017_DEL_516	0.0408163	[DEL_2:34796193-34802780]
2	34877845	34892231	Collins2017_DEL_517	0.00145773	[DEL_2:34877845-34892231]
2	35058820	35069186	Collins2017_DEL_518	0.00145773	[DEL_2:35058820-35069186]
2	35328054	35340713	Collins2017_DEL_519	0.00291545	[DEL_2:35328054-35340713]
2	35504848	35513136	Collins2017_DEL_520	0.00145773	[DEL_2:35504848-35513136]
2	35517655	35641138	Collins2017_DEL_521	0.00145773	[DEL_2:35517655-35641138]
2	35580282	35617524	Collins2017_DEL_522	0.0058309	[DEL_2:35580282-35617524]
2	35676376	35728213	Collins2017_DEL_523	0.00145773	[DEL_2:35676376-35728213]
2	35815529	36091560	Collins2017_DEL_524	0.00145773	[DEL_2:35815529-36091560]
2	35973855	35998057	Collins2017_DEL_525	0.676385	[DEL_2:35973855-35998057]
2	36008000	36091000	Collins2017_DEL_526	0.00145773	[DEL_2:36008000-36091000]
2	36195638	36202297	Collins2017_DEL_527	0.00145773	[DEL_2:36195638-36202297]
2	36332206	36346000	Collins2017_DEL_528	0.0495627	[DEL_2:36332206-36346000]
2	36443051	36521833	Collins2017_DEL_529	0.00145773	[DEL_2:36443051-36521833]
2	36843002	36853224	Collins2017_DEL_530	0.00145773	[DEL_2:36843002-36853224]
2	38870853	38882834	Collins2017_DEL_531	0.00291545	[DEL_2:38870853-38882834]
2	40247290	40256662	Collins2017_DEL_532	0.00145773	[DEL_2:40247290-40256662]
2	40636935	40644404	Collins2017_DEL_533	0.00145773	[DEL_2:40636935-40644404]
2	40763724	40773036	Collins2017_DEL_534	0.00437318	[DEL_2:40763724-40773036]
2	40847000	40857000	Collins2017_DEL_535	0.00145773	[DEL_2:40847000-40857000]
2	40926560	40950077	Collins2017_DEL_536	0.00291545	[DEL_2:40926560-40950077]
2	41142227	41232428	Collins2017_DEL_537	0.00145773	[DEL_2:41142227-41232428]
2	41220000	41250000	Collins2017_DEL_538	0.00145773	[DEL_2:41220000-41250000]
2	41237215	41250960	Collins2017_DEL_539	0.14723	[DEL_2:41237215-41250960]
2	41775095	41782342	Collins2017_DEL_540	0.575802	[DEL_2:41775095-41782342]
2	41971820	41976985	Collins2017_DEL_541	0.428571	[DEL_2:41971820-41976985]
2	42005519	42018854	Collins2017_DEL_542	0.00145773	[DEL_2:42005519-42018854]
2	42445687	42454238	Collins2017_DEL_543	0.0058309	[DEL_2:42445687-42454238]
2	42447642	42515604	Collins2017_DEL_544	0.00145773	[DEL_2:42447642-42515604]
2	42571048	42582580	Collins2017_DEL_545	0.00145773	[DEL_2:42571048-42582580]
2	42632361	42648505	Collins2017_DEL_546	0.00145773	[DEL_2:42632361-42648505]
2	42693726	42703605	Collins2017_DEL_547	0.00145773	[DEL_2:42693726-42703605]
2	43041669	43052056	Collins2017_DEL_548	0.00145773	[DEL_2:43041669-43052056]
2	43163141	43170918	Collins2017_DEL_549	0.00145773	[DEL_2:43163141-43170918]
2	43214561	43248953	Collins2017_DEL_550	0.00145773	[DEL_2:43214561-43248953]
2	43521651	43535326	Collins2017_DEL_551	0.00291545	[DEL_2:43521651-43535326]
2	43886722	43894803	Collins2017_DEL_552	0.0058309	[DEL_2:43886722-43894803]
2	44280368	44292048	Collins2017_DEL_553	0.00145773	[DEL_2:44280368-44292048]
2	44483846	44492861	Collins2017_DEL_554	0.00291545	[DEL_2:44483846-44492861]
2	44700108	44733166	Collins2017_DEL_555	0.00145773	[DEL_2:44700108-44733166]
2	44813398	44826515	Collins2017_DEL_556	0.00145773	[DEL_2:44813398-44826515]
2	44820701	44859264	Collins2017_DEL_557	0.00145773	[DEL_2:44820701-44859264]
2	44824553	44832332	Collins2017_DEL_558	0.00145773	[DEL_2:44824553-44832332]
2	45283982	45293718	Collins2017_DEL_559	0.00145773	[DEL_2:45283982-45293718]
2	45722010	45736257	Collins2017_DEL_560	0.00145773	[DEL_2:45722010-45736257]
2	47151238	47159508	Collins2017_DEL_561	0.00145773	[DEL_2:47151238-47159508]
2	47326122	47336213	Collins2017_DEL_562	0.00874636	[DEL_2:47326122-47336213]
2	48780260	48785958	Collins2017_DEL_563	0.30758	[DEL_2:48780260-48785958]
2	48850433	48858926	Collins2017_DEL_564	0.341108	[DEL_2:48850433-48858926]
2	49037209	49056811	Collins2017_DEL_565	0.00145773	[DEL_2:49037209-49056811]
2	49531908	49545709	Collins2017_DEL_566	0.0816327	[DEL_2:49531908-49545709]
2	49856271	49869411	Collins2017_DEL_567	0.00145773	[DEL_2:49856271-49869411]
2	50472779	50482673	Collins2017_DEL_568	0.00291545	[DEL_2:50472779-50482673]
2	50829697	50874499	Collins2017_DEL_569	0.00145773	[DEL_2:50829697-50874499]
2	51008438	51017261	Collins2017_DEL_570	0.0058309	[DEL_2:51008438-51017261]
2	51154454	51660533	Collins2017_DEL_571	0.00145773	[DEL_2:51154454-51660533]
2	51233831	51334920	Collins2017_DEL_572	0.00145773	[DEL_2:51233831-51334920]
2	51523344	51534289	Collins2017_DEL_573	0.00145773	[DEL_2:51523344-51534289]
2	51714025	51765876	Collins2017_DEL_574	0.00145773	[DEL_2:51714025-51765876]
2	52401808	52585618	Collins2017_DEL_575	0.00145773	[DEL_2:52401808-52585618]
2	52748675	52786109	Collins2017_DEL_576	0.48105	[DEL_2:52748675-52786109]
2	52884704	52892392	Collins2017_DEL_577	0.00145773	[DEL_2:52884704-52892392]
2	52940967	53058768	Collins2017_DEL_578	0.00145773	[DEL_2:52940967-53058768]
2	53211210	53241858	Collins2017_DEL_579	0.00145773	[DEL_2:53211210-53241858]
2	53277271	53290533	Collins2017_DEL_580	0.00145773	[DEL_2:53277271-53290533]
2	54243429	54256461	Collins2017_DEL_581	0.00145773	[DEL_2:54243429-54256461]
2	54512052	54519457	Collins2017_DEL_582	0.0058309	[DEL_2:54512052-54519457]
2	54563766	54569958	Collins2017_DEL_583	0.0714286	[DEL_2:54563766-54569958]
2	54662764	54671325	Collins2017_DEL_584	0.00145773	[DEL_2:54662764-54671325]
2	55323018	55338155	Collins2017_DEL_585	0.00291545	[DEL_2:55323018-55338155]
2	56588546	56598911	Collins2017_DEL_586	0.00145773	[DEL_2:56588546-56598911]
2	56649659	56656402	Collins2017_DEL_587	0.374636	[DEL_2:56649659-56656402]
2	56704469	56735635	Collins2017_DEL_588	0.00145773	[DEL_2:56704469-56735635]
2	56710134	56755221	Collins2017_DEL_589	0.00291545	[DEL_2:56710134-56755221]
2	57005436	57014858	Collins2017_DEL_590	0.00437318	[DEL_2:57005436-57014858]
2	57200372	57214317	Collins2017_DEL_591	0.00145773	[DEL_2:57200372-57214317]
2	57345433	57359047	Collins2017_DEL_592	0.00145773	[DEL_2:57345433-57359047]
2	57447714	57671202	Collins2017_DEL_593	0.00145773	[DEL_2:57447714-57671202]
2	57776804	57785049	Collins2017_DEL_594	0.00145773	[DEL_2:57776804-57785049]
2	57782569	57820146	Collins2017_DEL_595	0.00145773	[DEL_2:57782569-57820146]
2	58117949	58138757	Collins2017_DEL_596	0.00145773	[DEL_2:58117949-58138757]
2	58383470	58396563	Collins2017_DEL_597	0.00145773	[DEL_2:58383470-58396563]
2	59387771	59403984	Collins2017_DEL_598	0.00145773	[DEL_2:59387771-59403984]
2	59622345	59632264	Collins2017_DEL_599	0.0918367	[DEL_2:59622345-59632264]
2	60281879	60288898	Collins2017_DEL_600	0.00291545	[DEL_2:60281879-60288898]
2	61086242	61104603	Collins2017_DEL_601	0.00145773	[DEL_2:61086242-61104603]
2	61279209	61286236	Collins2017_DEL_602	0.00437318	[DEL_2:61279209-61286236]
2	61772953	61781365	Collins2017_DEL_603	0.00145773	[DEL_2:61772953-61781365]
2	62123153	62136843	Collins2017_DEL_604	0.00291545	[DEL_2:62123153-62136843]
2	62356757	62397248	Collins2017_DEL_605	0.00291545	[DEL_2:62356757-62397248]
2	62975456	62989700	Collins2017_DEL_606	0.00145773	[DEL_2:62975456-62989700]
2	64045263	64054469	Collins2017_DEL_607	0.00145773	[DEL_2:64045263-64054469]
2	64478594	64485905	Collins2017_DEL_608	0.268222	[DEL_2:64478594-64485905]
2	65371701	65414538	Collins2017_DEL_609	0.00145773	[DEL_2:65371701-65414538]
2	66184884	66197804	Collins2017_DEL_610	0.0874636	[DEL_2:66184884-66197804]
2	66469243	66478521	Collins2017_DEL_611	0.00291545	[DEL_2:66469243-66478521]
2	66977815	66984250	Collins2017_DEL_612	0.00291545	[DEL_2:66977815-66984250]
2	67323974	67330822	Collins2017_DEL_613	0.00291545	[DEL_2:67323974-67330822]
2	67669916	67677655	Collins2017_DEL_614	0.00145773	[DEL_2:67669916-67677655]
2	67758338	67767518	Collins2017_DEL_615	0.00291545	[DEL_2:67758338-67767518]
2	68645250	68654230	Collins2017_DEL_616	0.00145773	[DEL_2:68645250-68654230]
2	70708885	70715790	Collins2017_DEL_617	0.00145773	[DEL_2:70708885-70715790]
2	71340919	71348665	Collins2017_DEL_618	0.0189504	[DEL_2:71340919-71348665]
2	71479788	71491410	Collins2017_DEL_619	0.00145773	[DEL_2:71479788-71491410]
2	73848896	73912020	Collins2017_DEL_620	0.0262391	[DEL_2:73848896-73912020]
2	73867104	73921551	Collins2017_DEL_621	0.0364431	[DEL_2:73867104-73921551]
2	75433199	75523998	Collins2017_DEL_622	0.00145773	[DEL_2:75433199-75523998]
2	75484081	75503303	Collins2017_DEL_623	0.00145773	[DEL_2:75484081-75503303]
2	76525050	76530203	Collins2017_DEL_624	0.386297	[DEL_2:76525050-76530203]
2	76542831	76591838	Collins2017_DEL_625	0.00145773	[DEL_2:76542831-76591838]
2	77356396	77369386	Collins2017_DEL_626	0.0058309	[DEL_2:77356396-77369386]
2	78686430	78721663	Collins2017_DEL_627	0.00145773	[DEL_2:78686430-78721663]
2	78700741	78723641	Collins2017_DEL_628	0.0233236	[DEL_2:78700741-78723641]
2	78721109	78726566	Collins2017_DEL_629	0.00145773	[DEL_2:78721109-78726566]
2	79075312	79082287	Collins2017_DEL_630	0.402332	[DEL_2:79075312-79082287]
2	79330856	79340528	Collins2017_DEL_631	0.0058309	[DEL_2:79330856-79340528]
2	79750454	79761894	Collins2017_DEL_632	0.00291545	[DEL_2:79750454-79761894]
2	79930752	79941741	Collins2017_DEL_633	0.00145773	[DEL_2:79930752-79941741]
2	81454370	81534763	Collins2017_DEL_634	0.00145773	[DEL_2:81454370-81534763]
2	81514172	81527810	Collins2017_DEL_635	0.00291545	[DEL_2:81514172-81527810]
2	81810882	81817555	Collins2017_DEL_636	0.00291545	[DEL_2:81810882-81817555]
2	82578225	82786912	Collins2017_DEL_637	0.00145773	[DEL_2:82578225-82786912]
2	84100170	84107177	Collins2017_DEL_638	0.00874636	[DEL_2:84100170-84107177]
2	84545222	84564755	Collins2017_DEL_639	0.00145773	[DEL_2:84545222-84564755]
2	84887194	84897141	Collins2017_DEL_640	0.00437318	[DEL_2:84887194-84897141]
2	85188723	85195446	Collins2017_DEL_641	0.00145773	[DEL_2:85188723-85195446]
2	86207452	86215059	Collins2017_DEL_642	0.00145773	[DEL_2:86207452-86215059]
2	87390000	87415000	Collins2017_DEL_643	0.00145773	[DEL_2:87390000-87415000]
2	87410000	87444000	Collins2017_DEL_644	0.00145773	[DEL_2:87410000-87444000]
2	87420000	87570000	Collins2017_DEL_645	0.00437318	[DEL_2:87420000-87570000]
2	87516000	87534000	Collins2017_DEL_646	0.00145773	[DEL_2:87516000-87534000]
2	87540000	87580000	Collins2017_DEL_647	0.00145773	[DEL_2:87540000-87580000]
2	87737000	87754000	Collins2017_DEL_648	0.00145773	[DEL_2:87737000-87754000]
2	87746000	87840000	Collins2017_DEL_649	0.00291545	[DEL_2:87746000-87840000]
2	87765000	87783000	Collins2017_DEL_650	0.00145773	[DEL_2:87765000-87783000]
2	87777000	87798000	Collins2017_DEL_651	0.00145773	[DEL_2:87777000-87798000]
2	87813000	87838000	Collins2017_DEL_652	0.00145773	[DEL_2:87813000-87838000]
2	87830000	87841000	Collins2017_DEL_653	0.00145773	[DEL_2:87830000-87841000]
2	87860000	87900000	Collins2017_DEL_654	0.00145773	[DEL_2:87860000-87900000]
2	87863000	87879000	Collins2017_DEL_655	0.00145773	[DEL_2:87863000-87879000]
2	87920000	87950000	Collins2017_DEL_656	0.00145773	[DEL_2:87920000-87950000]
2	87981000	87999000	Collins2017_DEL_657	0.00145773	[DEL_2:87981000-87999000]
2	88558201	88564430	Collins2017_DEL_658	0.00145773	[DEL_2:88558201-88564430]
2	88600329	88607483	Collins2017_DEL_659	0.00145773	[DEL_2:88600329-88607483]
2	88811237	88834701	Collins2017_DEL_660	0.00145773	[DEL_2:88811237-88834701]
2	88926097	88934389	Collins2017_DEL_661	0.00145773	[DEL_2:88926097-88934389]
2	89028090	89033731	Collins2017_DEL_662	0.622449	[DEL_2:89028090-89033731]
2	89880000	90271333	Collins2017_DEL_663	0.00728863	[DEL_2:89880000-90271333]
2	89880000	90300000	Collins2017_DEL_664	0.0145773	[DEL_2:89880000-90300000]
2	89970000	90020000	Collins2017_DEL_665	0.00145773	[DEL_2:89970000-90020000]
2	92267000	92286000	Collins2017_DEL_666	0.00145773	[DEL_2:92267000-92286000]
2	95728106	95737538	Collins2017_DEL_667	0.00291545	[DEL_2:95728106-95737538]
2	96485284	96492618	Collins2017_DEL_668	0.00728863	[DEL_2:96485284-96492618]
2	97733000	97748000	Collins2017_DEL_669	0.00145773	[DEL_2:97733000-97748000]
2	97735000	97793333	Collins2017_DEL_670	0.0058309	[DEL_2:97735000-97793333]
2	97739000	97780000	Collins2017_DEL_671	0.00145773	[DEL_2:97739000-97780000]
2	97815019	97823612	Collins2017_DEL_672	0.0247813	[DEL_2:97815019-97823612]
2	97833000	97848000	Collins2017_DEL_673	0.00145773	[DEL_2:97833000-97848000]
2	97836000	97890000	Collins2017_DEL_674	0.00291545	[DEL_2:97836000-97890000]
2	97975000	98070000	Collins2017_DEL_675	0.0058309	[DEL_2:97975000-98070000]
2	97990000	98050000	Collins2017_DEL_676	0.00145773	[DEL_2:97990000-98050000]
2	97997000	98037000	Collins2017_DEL_677	0.00145773	[DEL_2:97997000-98037000]
2	98543621	98550573	Collins2017_DEL_678	0.00291545	[DEL_2:98543621-98550573]
2	99669000	99679000	Collins2017_DEL_679	0.00291545	[DEL_2:99669000-99679000]
2	99760229	99769974	Collins2017_DEL_680	0.00145773	[DEL_2:99760229-99769974]
2	100517804	100527210	Collins2017_DEL_681	0.0058309	[DEL_2:100517804-100527210]
2	101372536	101381763	Collins2017_DEL_682	0.00145773	[DEL_2:101372536-101381763]
2	102123527	102130279	Collins2017_DEL_683	0.00145773	[DEL_2:102123527-102130279]
2	102659898	102674414	Collins2017_DEL_684	0.00145773	[DEL_2:102659898-102674414]
2	104290365	104295633	Collins2017_DEL_685	0.00145773	[DEL_2:104290365-104295633]
2	104444753	104454172	Collins2017_DEL_686	0.00145773	[DEL_2:104444753-104454172]
2	105544602	105551109	Collins2017_DEL_687	0.0145773	[DEL_2:105544602-105551109]
2	105659870	105668775	Collins2017_DEL_688	0.016035	[DEL_2:105659870-105668775]
2	106270988	106283943	Collins2017_DEL_689	0.00145773	[DEL_2:106270988-106283943]
2	106346816	106354792	Collins2017_DEL_690	0.00145773	[DEL_2:106346816-106354792]
2	106878415	106886814	Collins2017_DEL_691	0.555394	[DEL_2:106878415-106886814]
2	107258647	107303738	Collins2017_DEL_692	0.00145773	[DEL_2:107258647-107303738]
2	107297777	107305103	Collins2017_DEL_693	0.00145773	[DEL_2:107297777-107305103]
2	107897002	107905127	Collins2017_DEL_694	0.00437318	[DEL_2:107897002-107905127]
2	108014330	108020378	Collins2017_DEL_695	0.016035	[DEL_2:108014330-108020378]
2	108211173	108225563	Collins2017_DEL_696	0.00145773	[DEL_2:108211173-108225563]
2	108274241	108280660	Collins2017_DEL_697	0.120991	[DEL_2:108274241-108280660]
2	109226102	109238684	Collins2017_DEL_698	0.00145773	[DEL_2:109226102-109238684]
2	109688660	109696261	Collins2017_DEL_699	0.12828	[DEL_2:109688660-109696261]
2	110687000	110700000	Collins2017_DEL_700	0.00145773	[DEL_2:110687000-110700000]
2	110687333	110740000	Collins2017_DEL_701	0.0058309	[DEL_2:110687333-110740000]
2	110846667	111000000	Collins2017_DEL_702	0.0058309	[DEL_2:110846667-111000000]
2	111998869	112008731	Collins2017_DEL_703	0.00145773	[DEL_2:111998869-112008731]
2	112687886	112809658	Collins2017_DEL_704	0.00145773	[DEL_2:112687886-112809658]
2	114148180	114167174	Collins2017_DEL_705	0.0058309	[DEL_2:114148180-114167174]
2	114525802	114532042	Collins2017_DEL_706	0.00145773	[DEL_2:114525802-114532042]
2	115389786	115403726	Collins2017_DEL_707	0.00145773	[DEL_2:115389786-115403726]
2	115505058	115513782	Collins2017_DEL_708	0.00437318	[DEL_2:115505058-115513782]
2	115534150	115543843	Collins2017_DEL_709	0.0145773	[DEL_2:115534150-115543843]
2	117593468	117626331	Collins2017_DEL_710	0.00145773	[DEL_2:117593468-117626331]
2	117715357	117733119	Collins2017_DEL_711	0.00145773	[DEL_2:117715357-117733119]
2	118223497	118229485	Collins2017_DEL_712	0.00728863	[DEL_2:118223497-118229485]
2	118389000	118407000	Collins2017_DEL_713	0.00145773	[DEL_2:118389000-118407000]
2	118658000	118669000	Collins2017_DEL_714	0.00291545	[DEL_2:118658000-118669000]
2	118662163	118670603	Collins2017_DEL_715	0.00145773	[DEL_2:118662163-118670603]
2	119222621	119235049	Collins2017_DEL_716	0.00145773	[DEL_2:119222621-119235049]
2	119265710	119298274	Collins2017_DEL_717	0.00145773	[DEL_2:119265710-119298274]
2	119652134	119660462	Collins2017_DEL_718	0.27551	[DEL_2:119652134-119660462]
2	119664366	119670912	Collins2017_DEL_719	0.00145773	[DEL_2:119664366-119670912]
2	120044218	120051743	Collins2017_DEL_720	0.0116618	[DEL_2:120044218-120051743]
2	120823708	120831419	Collins2017_DEL_721	0.00145773	[DEL_2:120823708-120831419]
2	121057410	121068751	Collins2017_DEL_722	0.0102041	[DEL_2:121057410-121068751]
2	121820389	121825642	Collins2017_DEL_723	0.00874636	[DEL_2:121820389-121825642]
2	122794720	122812237	Collins2017_DEL_724	0.00145773	[DEL_2:122794720-122812237]
2	123915023	123929948	Collins2017_DEL_725	0.00145773	[DEL_2:123915023-123929948]
2	124107036	124241851	Collins2017_DEL_726	0.00145773	[DEL_2:124107036-124241851]
2	124155241	124162384	Collins2017_DEL_727	0.00291545	[DEL_2:124155241-124162384]
2	125433740	125440542	Collins2017_DEL_728	0.0102041	[DEL_2:125433740-125440542]
2	125638223	125645890	Collins2017_DEL_729	0.00145773	[DEL_2:125638223-125645890]
2	125650700	125659929	Collins2017_DEL_730	0.00145773	[DEL_2:125650700-125659929]
2	125792732	125802154	Collins2017_DEL_731	0.0058309	[DEL_2:125792732-125802154]
2	125825715	125840886	Collins2017_DEL_732	0.00145773	[DEL_2:125825715-125840886]
2	126337864	126351349	Collins2017_DEL_733	0.00145773	[DEL_2:126337864-126351349]
2	126377719	126386410	Collins2017_DEL_734	0.0422741	[DEL_2:126377719-126386410]
2	126442345	126452700	Collins2017_DEL_735	0.905248	[DEL_2:126442345-126452700]
2	126676549	126684016	Collins2017_DEL_736	0.0189504	[DEL_2:126676549-126684016]
2	126765940	126774369	Collins2017_DEL_737	0.00145773	[DEL_2:126765940-126774369]
2	126814400	126822081	Collins2017_DEL_738	0.0058309	[DEL_2:126814400-126822081]
2	127673157	127678819	Collins2017_DEL_739	0.41691	[DEL_2:127673157-127678819]
2	127718148	127723765	Collins2017_DEL_740	0.0772595	[DEL_2:127718148-127723765]
2	129614408	129623323	Collins2017_DEL_741	0.00145773	[DEL_2:129614408-129623323]
2	129637345	129647012	Collins2017_DEL_742	0.28863	[DEL_2:129637345-129647012]
2	129783015	129787986	Collins2017_DEL_743	0.0218659	[DEL_2:129783015-129787986]
2	130194704	130201292	Collins2017_DEL_744	0.00291545	[DEL_2:130194704-130201292]
2	130241184	130252178	Collins2017_DEL_745	0.0131195	[DEL_2:130241184-130252178]
2	130247889	130256256	Collins2017_DEL_746	0.00145773	[DEL_2:130247889-130256256]
2	130400040	130407591	Collins2017_DEL_747	0.00145773	[DEL_2:130400040-130407591]
2	130548602	130559332	Collins2017_DEL_748	0.016035	[DEL_2:130548602-130559332]
2	131614056	131622397	Collins2017_DEL_749	0.137026	[DEL_2:131614056-131622397]
2	131638469	131648128	Collins2017_DEL_750	0.00145773	[DEL_2:131638469-131648128]
2	131778216	131794750	Collins2017_DEL_751	0.00145773	[DEL_2:131778216-131794750]
2	132085833	132097048	Collins2017_DEL_752	0.00874636	[DEL_2:132085833-132097048]
2	132367703	132377138	Collins2017_DEL_753	0.00145773	[DEL_2:132367703-132377138]
2	132969000	133010000	Collins2017_DEL_754	0.0058309	[DEL_2:132969000-133010000]
2	133202687	133215770	Collins2017_DEL_755	0.00291545	[DEL_2:133202687-133215770]
2	134012770	134027158	Collins2017_DEL_756	0.00145773	[DEL_2:134012770-134027158]
2	134744885	134755047	Collins2017_DEL_757	0.00291545	[DEL_2:134744885-134755047]
2	134965478	134971442	Collins2017_DEL_758	0.653061	[DEL_2:134965478-134971442]
2	135486007	135492513	Collins2017_DEL_759	0.00145773	[DEL_2:135486007-135492513]
2	136794665	136801826	Collins2017_DEL_760	0.00145773	[DEL_2:136794665-136801826]
2	137745656	137757227	Collins2017_DEL_761	0.00145773	[DEL_2:137745656-137757227]
2	137801044	137807983	Collins2017_DEL_762	0.00145773	[DEL_2:137801044-137807983]
2	137886720	137895318	Collins2017_DEL_763	0.00145773	[DEL_2:137886720-137895318]
2	140290026	140307553	Collins2017_DEL_764	0.00145773	[DEL_2:140290026-140307553]
2	140558661	140566158	Collins2017_DEL_765	0.00145773	[DEL_2:140558661-140566158]
2	140708679	140782451	Collins2017_DEL_766	0.00145773	[DEL_2:140708679-140782451]
2	141944885	142072562	Collins2017_DEL_767	0.00145773	[DEL_2:141944885-142072562]
2	142324449	142329975	Collins2017_DEL_768	0.0801749	[DEL_2:142324449-142329975]
2	143403073	143415388	Collins2017_DEL_769	0.00145773	[DEL_2:143403073-143415388]
2	144603019	144610381	Collins2017_DEL_770	0.00145773	[DEL_2:144603019-144610381]
2	145573272	145580608	Collins2017_DEL_771	0.00145773	[DEL_2:145573272-145580608]
2	145609892	145617360	Collins2017_DEL_772	0.00437318	[DEL_2:145609892-145617360]
2	146017649	146025354	Collins2017_DEL_773	0.00145773	[DEL_2:146017649-146025354]
2	146861469	146877712	Collins2017_DEL_774	0.705539	[DEL_2:146861469-146877712]
2	147542215	147564104	Collins2017_DEL_775	0.00145773	[DEL_2:147542215-147564104]
2	147939517	147947621	Collins2017_DEL_776	0.0612245	[DEL_2:147939517-147947621]
2	148806346	148815405	Collins2017_DEL_777	0.00145773	[DEL_2:148806346-148815405]
2	148857656	149059889	Collins2017_DEL_778	0.00145773	[DEL_2:148857656-149059889]
2	149197633	149205268	Collins2017_DEL_779	0.0116618	[DEL_2:149197633-149205268]
2	150750587	150758080	Collins2017_DEL_780	0.00145773	[DEL_2:150750587-150758080]
2	151030475	151039630	Collins2017_DEL_781	0.0845481	[DEL_2:151030475-151039630]
2	151112149	151122832	Collins2017_DEL_782	0.00145773	[DEL_2:151112149-151122832]
2	151390137	151410985	Collins2017_DEL_783	0.00145773	[DEL_2:151390137-151410985]
2	153794174	153800600	Collins2017_DEL_784	0.504373	[DEL_2:153794174-153800600]
2	154687552	154694895	Collins2017_DEL_785	0.00291545	[DEL_2:154687552-154694895]
2	154894655	154900222	Collins2017_DEL_786	0.274052	[DEL_2:154894655-154900222]
2	155228441	155242389	Collins2017_DEL_787	0.00145773	[DEL_2:155228441-155242389]
2	155725309	155737156	Collins2017_DEL_788	0.00145773	[DEL_2:155725309-155737156]
2	155817980	155831191	Collins2017_DEL_789	0.00145773	[DEL_2:155817980-155831191]
2	157493871	157501891	Collins2017_DEL_790	0.0058309	[DEL_2:157493871-157501891]
2	157674496	157819847	Collins2017_DEL_791	0.00145773	[DEL_2:157674496-157819847]
2	158972408	158980166	Collins2017_DEL_792	0.0276968	[DEL_2:158972408-158980166]
2	159705803	159730048	Collins2017_DEL_793	0.0145773	[DEL_2:159705803-159730048]
2	159957514	159962934	Collins2017_DEL_794	0.212828	[DEL_2:159957514-159962934]
2	160096689	160114626	Collins2017_DEL_795	0.00291545	[DEL_2:160096689-160114626]
2	161408462	161463445	Collins2017_DEL_796	0.00145773	[DEL_2:161408462-161463445]
2	162772420	162780813	Collins2017_DEL_797	0.00145773	[DEL_2:162772420-162780813]
2	163703746	163713742	Collins2017_DEL_798	0.00145773	[DEL_2:163703746-163713742]
2	164437088	164444481	Collins2017_DEL_799	0.00291545	[DEL_2:164437088-164444481]
2	164640615	164648204	Collins2017_DEL_800	0.12828	[DEL_2:164640615-164648204]
2	165849476	165866414	Collins2017_DEL_801	0.0276968	[DEL_2:165849476-165866414]
2	167154461	167160217	Collins2017_DEL_802	0.0058309	[DEL_2:167154461-167160217]
2	167843830	167852183	Collins2017_DEL_803	0.0947522	[DEL_2:167843830-167852183]
2	168171985	168184937	Collins2017_DEL_804	0.0058309	[DEL_2:168171985-168184937]
2	168343654	168419820	Collins2017_DEL_805	0.00145773	[DEL_2:168343654-168419820]
2	169074313	169081838	Collins2017_DEL_806	0.00145773	[DEL_2:169074313-169081838]
2	170104121	170112048	Collins2017_DEL_807	0.154519	[DEL_2:170104121-170112048]
2	170639291	170644664	Collins2017_DEL_808	0.346939	[DEL_2:170639291-170644664]
2	170730131	170743824	Collins2017_DEL_809	0.00145773	[DEL_2:170730131-170743824]
2	171460012	171466462	Collins2017_DEL_810	0.00145773	[DEL_2:171460012-171466462]
2	171552921	171561657	Collins2017_DEL_811	0.00145773	[DEL_2:171552921-171561657]
2	171927256	171932723	Collins2017_DEL_812	0.00291545	[DEL_2:171927256-171932723]
2	172831280	172841489	Collins2017_DEL_813	0.00874636	[DEL_2:172831280-172841489]
2	172869839	172876807	Collins2017_DEL_814	0.00145773	[DEL_2:172869839-172876807]
2	172905272	172912016	Collins2017_DEL_815	0.5	[DEL_2:172905272-172912016]
2	173002878	173008804	Collins2017_DEL_816	0.316327	[DEL_2:173002878-173008804]
2	173179044	173186723	Collins2017_DEL_817	0.374636	[DEL_2:173179044-173186723]
2	174539626	174550020	Collins2017_DEL_818	0.00145773	[DEL_2:174539626-174550020]
2	174935138	174943791	Collins2017_DEL_819	0.00145773	[DEL_2:174935138-174943791]
2	176201955	176211813	Collins2017_DEL_820	0.0058309	[DEL_2:176201955-176211813]
2	176345722	176353864	Collins2017_DEL_821	0.53207	[DEL_2:176345722-176353864]
2	176873192	176880894	Collins2017_DEL_822	0.00145773	[DEL_2:176873192-176880894]
2	177138411	177149417	Collins2017_DEL_823	0.00145773	[DEL_2:177138411-177149417]
2	177264887	177272863	Collins2017_DEL_824	0.957726	[DEL_2:177264887-177272863]
2	177350085	177357100	Collins2017_DEL_825	0.0306122	[DEL_2:177350085-177357100]
2	177373155	177379919	Collins2017_DEL_826	0.0145773	[DEL_2:177373155-177379919]
2	177985144	177995047	Collins2017_DEL_827	0.00145773	[DEL_2:177985144-177995047]
2	178212558	178253041	Collins2017_DEL_828	0.00145773	[DEL_2:178212558-178253041]
2	178714141	178760307	Collins2017_DEL_829	0.00145773	[DEL_2:178714141-178760307]
2	179950276	179965370	Collins2017_DEL_830	0.00291545	[DEL_2:179950276-179965370]
2	180064803	180083323	Collins2017_DEL_831	0.428571	[DEL_2:180064803-180083323]
2	180091737	180098073	Collins2017_DEL_832	0.00145773	[DEL_2:180091737-180098073]
2	180286686	180302209	Collins2017_DEL_833	0.00145773	[DEL_2:180286686-180302209]
2	181227100	181233142	Collins2017_DEL_834	0.00145773	[DEL_2:181227100-181233142]
2	184084013	184091710	Collins2017_DEL_835	0.100583	[DEL_2:184084013-184091710]
2	184125378	184218683	Collins2017_DEL_836	0.00145773	[DEL_2:184125378-184218683]
2	184467813	184477165	Collins2017_DEL_837	0.00145773	[DEL_2:184467813-184477165]
2	184685720	184700049	Collins2017_DEL_838	0.0174927	[DEL_2:184685720-184700049]
2	184793149	184804520	Collins2017_DEL_839	0.0932945	[DEL_2:184793149-184804520]
2	184920035	184932589	Collins2017_DEL_840	0.00145773	[DEL_2:184920035-184932589]
2	185098604	185140490	Collins2017_DEL_841	0.00291545	[DEL_2:185098604-185140490]
2	185116511	185122891	Collins2017_DEL_842	0.00145773	[DEL_2:185116511-185122891]
2	185245199	185265345	Collins2017_DEL_843	0.016035	[DEL_2:185245199-185265345]
2	185445292	185452873	Collins2017_DEL_844	0.00145773	[DEL_2:185445292-185452873]
2	185899649	186156169	Collins2017_DEL_845	0.00145773	[DEL_2:185899649-186156169]
2	186612784	186623487	Collins2017_DEL_846	0.00145773	[DEL_2:186612784-186623487]
2	186685248	186692312	Collins2017_DEL_847	0.00145773	[DEL_2:186685248-186692312]
2	186740338	186750136	Collins2017_DEL_848	0.00437318	[DEL_2:186740338-186750136]
2	187009025	187020144	Collins2017_DEL_849	0.00145773	[DEL_2:187009025-187020144]
2	187184324	187238729	Collins2017_DEL_850	0.00145773	[DEL_2:187184324-187238729]
2	187930985	187937442	Collins2017_DEL_851	0.00145773	[DEL_2:187930985-187937442]
2	188042407	188147822	Collins2017_DEL_852	0.00145773	[DEL_2:188042407-188147822]
2	188095626	188106690	Collins2017_DEL_853	0.00145773	[DEL_2:188095626-188106690]
2	188149442	188161760	Collins2017_DEL_854	0.00145773	[DEL_2:188149442-188161760]
2	188383176	188390343	Collins2017_DEL_855	0.00145773	[DEL_2:188383176-188390343]
2	189330578	189339591	Collins2017_DEL_856	0.00291545	[DEL_2:189330578-189339591]
2	189566790	189581623	Collins2017_DEL_857	0.0058309	[DEL_2:189566790-189581623]
2	189977369	190000847	Collins2017_DEL_858	0.00145773	[DEL_2:189977369-190000847]
2	190094801	190103912	Collins2017_DEL_859	0.0116618	[DEL_2:190094801-190103912]
2	191203387	191215612	Collins2017_DEL_860	0.00145773	[DEL_2:191203387-191215612]
2	191285961	191292424	Collins2017_DEL_861	0.00145773	[DEL_2:191285961-191292424]
2	192116680	192126977	Collins2017_DEL_862	0.00145773	[DEL_2:192116680-192126977]
2	193421378	193427423	Collins2017_DEL_863	0.00145773	[DEL_2:193421378-193427423]
2	193928351	193937410	Collins2017_DEL_864	0.00437318	[DEL_2:193928351-193937410]
2	194219777	194225814	Collins2017_DEL_865	0.00145773	[DEL_2:194219777-194225814]
2	194378073	194399490	Collins2017_DEL_866	0.00145773	[DEL_2:194378073-194399490]
2	194577273	194602592	Collins2017_DEL_867	0.00437318	[DEL_2:194577273-194602592]
2	194689108	194700867	Collins2017_DEL_868	0.985423	[DEL_2:194689108-194700867]
2	194910838	194989517	Collins2017_DEL_869	0.0058309	[DEL_2:194910838-194989517]
2	194958000	194981000	Collins2017_DEL_870	0.00145773	[DEL_2:194958000-194981000]
2	195042839	195060855	Collins2017_DEL_871	0.00145773	[DEL_2:195042839-195060855]
2	195310500	195328500	Collins2017_DEL_872	0.00291545	[DEL_2:195310500-195328500]
2	195355297	195369161	Collins2017_DEL_873	0.00437318	[DEL_2:195355297-195369161]
2	195362857	195368466	Collins2017_DEL_874	0.0174927	[DEL_2:195362857-195368466]
2	195467505	195479772	Collins2017_DEL_875	0.00145773	[DEL_2:195467505-195479772]
2	195668002	195702191	Collins2017_DEL_876	0.00145773	[DEL_2:195668002-195702191]
2	195706693	195712776	Collins2017_DEL_877	0.0116618	[DEL_2:195706693-195712776]
2	196417546	196428983	Collins2017_DEL_878	0.00291545	[DEL_2:196417546-196428983]
2	196690878	196700191	Collins2017_DEL_879	0.00145773	[DEL_2:196690878-196700191]
2	198757318	198762323	Collins2017_DEL_880	0.0145773	[DEL_2:198757318-198762323]
2	199128340	199146698	Collins2017_DEL_881	0.00145773	[DEL_2:199128340-199146698]
2	201664120	201673984	Collins2017_DEL_882	0.00291545	[DEL_2:201664120-201673984]
2	202145337	202150609	Collins2017_DEL_883	0.377551	[DEL_2:202145337-202150609]
2	202305138	202312650	Collins2017_DEL_884	0.00145773	[DEL_2:202305138-202312650]
2	202515596	202528011	Collins2017_DEL_885	0.00145773	[DEL_2:202515596-202528011]
2	203294796	203314290	Collins2017_DEL_886	0.0116618	[DEL_2:203294796-203314290]
2	203898138	203905110	Collins2017_DEL_887	0.190962	[DEL_2:203898138-203905110]
2	204180544	204192593	Collins2017_DEL_888	0.0204082	[DEL_2:204180544-204192593]
2	205343154	205350447	Collins2017_DEL_889	0.00145773	[DEL_2:205343154-205350447]
2	205819471	205829283	Collins2017_DEL_890	0.00437318	[DEL_2:205819471-205829283]
2	205913484	205921753	Collins2017_DEL_891	0.00145773	[DEL_2:205913484-205921753]
2	206112320	206123129	Collins2017_DEL_892	0.0102041	[DEL_2:206112320-206123129]
2	206246159	206256394	Collins2017_DEL_893	0.00145773	[DEL_2:206246159-206256394]
2	206929477	206936665	Collins2017_DEL_894	0.00145773	[DEL_2:206929477-206936665]
2	207670850	207678537	Collins2017_DEL_895	0.00145773	[DEL_2:207670850-207678537]
2	207860088	207871640	Collins2017_DEL_896	0.0058309	[DEL_2:207860088-207871640]
2	208350155	208360204	Collins2017_DEL_897	0.266764	[DEL_2:208350155-208360204]
2	208933183	208942847	Collins2017_DEL_898	0.00437318	[DEL_2:208933183-208942847]
2	209032485	209059824	Collins2017_DEL_899	0.00291545	[DEL_2:209032485-209059824]
2	209079510	209087175	Collins2017_DEL_900	0.0174927	[DEL_2:209079510-209087175]
2	209089550	209098799	Collins2017_DEL_901	0.0116618	[DEL_2:209089550-209098799]
2	209281274	209289917	Collins2017_DEL_902	0.00291545	[DEL_2:209281274-209289917]
2	209589000	209613000	Collins2017_DEL_903	0.00145773	[DEL_2:209589000-209613000]
2	209637976	209655173	Collins2017_DEL_904	0.00145773	[DEL_2:209637976-209655173]
2	209941765	209950022	Collins2017_DEL_905	0.494169	[DEL_2:209941765-209950022]
2	210203597	210211190	Collins2017_DEL_906	0.00145773	[DEL_2:210203597-210211190]
2	210321479	210327623	Collins2017_DEL_907	0.00145773	[DEL_2:210321479-210327623]
2	210745798	210752566	Collins2017_DEL_908	0.00291545	[DEL_2:210745798-210752566]
2	211296400	211609025	Collins2017_DEL_909	0.00145773	[DEL_2:211296400-211609025]
2	211358815	211369131	Collins2017_DEL_910	0.00874636	[DEL_2:211358815-211369131]
2	212350375	212416603	Collins2017_DEL_911	0.00145773	[DEL_2:212350375-212416603]
2	212770089	212776821	Collins2017_DEL_912	0.0393586	[DEL_2:212770089-212776821]
2	212803692	212811575	Collins2017_DEL_913	0.00145773	[DEL_2:212803692-212811575]
2	212965250	212974422	Collins2017_DEL_914	0.00145773	[DEL_2:212965250-212974422]
2	213042355	213075633	Collins2017_DEL_915	0.00145773	[DEL_2:213042355-213075633]
2	213059586	213418392	Collins2017_DEL_916	0.00145773	[DEL_2:213059586-213418392]
2	213182992	213193023	Collins2017_DEL_917	0.134111	[DEL_2:213182992-213193023]
2	213191342	213199422	Collins2017_DEL_918	0.00145773	[DEL_2:213191342-213199422]
2	214571659	214584347	Collins2017_DEL_919	0.00145773	[DEL_2:214571659-214584347]
2	214581174	214587292	Collins2017_DEL_920	0.00291545	[DEL_2:214581174-214587292]
2	214623000	214633000	Collins2017_DEL_921	0.291545	[DEL_2:214623000-214633000]
2	214986032	214995303	Collins2017_DEL_922	0.0699708	[DEL_2:214986032-214995303]
2	215726570	215733037	Collins2017_DEL_923	0.0276968	[DEL_2:215726570-215733037]
2	217087982	217093849	Collins2017_DEL_924	0.561224	[DEL_2:217087982-217093849]
2	217415504	217427485	Collins2017_DEL_925	0.00145773	[DEL_2:217415504-217427485]
2	218065692	218077076	Collins2017_DEL_926	0.00145773	[DEL_2:218065692-218077076]
2	218271856	218286245	Collins2017_DEL_927	0.00291545	[DEL_2:218271856-218286245]
2	219603053	219610245	Collins2017_DEL_928	0.00145773	[DEL_2:219603053-219610245]
2	220051062	220057030	Collins2017_DEL_929	0.651603	[DEL_2:220051062-220057030]
2	220226900	220236650	Collins2017_DEL_930	0.00145773	[DEL_2:220226900-220236650]
2	220752336	220760777	Collins2017_DEL_931	0.00291545	[DEL_2:220752336-220760777]
2	221567236	221572978	Collins2017_DEL_932	0.00728863	[DEL_2:221567236-221572978]
2	221687070	221698683	Collins2017_DEL_933	0.00145773	[DEL_2:221687070-221698683]
2	222084118	222089915	Collins2017_DEL_934	0.0058309	[DEL_2:222084118-222089915]
2	223758925	223763703	Collins2017_DEL_935	0.298834	[DEL_2:223758925-223763703]
2	223864076	223870907	Collins2017_DEL_936	0.135569	[DEL_2:223864076-223870907]
2	224549891	224581179	Collins2017_DEL_937	0.00145773	[DEL_2:224549891-224581179]
2	225159982	225167876	Collins2017_DEL_938	0.0058309	[DEL_2:225159982-225167876]
2	225516459	225526235	Collins2017_DEL_939	0.00145773	[DEL_2:225516459-225526235]
2	226831421	226839988	Collins2017_DEL_940	0.0058309	[DEL_2:226831421-226839988]
2	226853708	226866459	Collins2017_DEL_941	0.00145773	[DEL_2:226853708-226866459]
2	226953980	226962947	Collins2017_DEL_942	0.0102041	[DEL_2:226953980-226962947]
2	227164230	227172123	Collins2017_DEL_943	0.526239	[DEL_2:227164230-227172123]
2	227341483	227348145	Collins2017_DEL_944	0.0145773	[DEL_2:227341483-227348145]
2	227801651	227811561	Collins2017_DEL_945	0.00145773	[DEL_2:227801651-227811561]
2	228462567	228483060	Collins2017_DEL_946	0.00145773	[DEL_2:228462567-228483060]
2	228604029	228614525	Collins2017_DEL_947	0.00145773	[DEL_2:228604029-228614525]
2	229155340	229166120	Collins2017_DEL_948	0.00145773	[DEL_2:229155340-229166120]
2	229263814	229270197	Collins2017_DEL_949	0.38484	[DEL_2:229263814-229270197]
2	229695116	229721464	Collins2017_DEL_950	0.00145773	[DEL_2:229695116-229721464]
2	230318757	230329405	Collins2017_DEL_951	0.00145773	[DEL_2:230318757-230329405]
2	230795791	230820601	Collins2017_DEL_952	0.00291545	[DEL_2:230795791-230820601]
2	230833022	230839207	Collins2017_DEL_953	0.00291545	[DEL_2:230833022-230839207]
2	230921654	230929402	Collins2017_DEL_954	0.00145773	[DEL_2:230921654-230929402]
2	232198394	232206132	Collins2017_DEL_955	0.00145773	[DEL_2:232198394-232206132]
2	232957029	232966634	Collins2017_DEL_956	0.00145773	[DEL_2:232957029-232966634]
2	233209088	233318157	Collins2017_DEL_957	0.00145773	[DEL_2:233209088-233318157]
2	233213802	233226669	Collins2017_DEL_958	0.0262391	[DEL_2:233213802-233226669]
2	233247000	233261000	Collins2017_DEL_959	0.00145773	[DEL_2:233247000-233261000]
2	234646772	234661058	Collins2017_DEL_960	0.00291545	[DEL_2:234646772-234661058]
2	235001080	235024073	Collins2017_DEL_961	0.00145773	[DEL_2:235001080-235024073]
2	235553773	235559726	Collins2017_DEL_962	0.265306	[DEL_2:235553773-235559726]
2	236883855	236908331	Collins2017_DEL_963	0.00145773	[DEL_2:236883855-236908331]
2	237286507	237298345	Collins2017_DEL_964	0.00145773	[DEL_2:237286507-237298345]
2	238308261	238316431	Collins2017_DEL_965	0.00291545	[DEL_2:238308261-238316431]
2	238552412	238560100	Collins2017_DEL_966	0.0276968	[DEL_2:238552412-238560100]
2	239654377	239664687	Collins2017_DEL_967	0.00145773	[DEL_2:239654377-239664687]
2	240598940	240614783	Collins2017_DEL_968	0.00145773	[DEL_2:240598940-240614783]
2	241366101	241410107	Collins2017_DEL_969	0.00145773	[DEL_2:241366101-241410107]
2	242744094	242750523	Collins2017_DEL_970	0.329446	[DEL_2:242744094-242750523]
2	242852562	243037020	Collins2017_DEL_971	0.0612245	[DEL_2:242852562-243037020]
2	242885422	242920041	Collins2017_DEL_972	0.00145773	[DEL_2:242885422-242920041]
2	242918565	242953149	Collins2017_DEL_973	0.0145773	[DEL_2:242918565-242953149]
2	242940000	243060000	Collins2017_DEL_974	0.00437318	[DEL_2:242940000-243060000]
3	124542	133393	Collins2017_DEL_975	0.00145773	[DEL_3:124542-133393]
3	227542	235632	Collins2017_DEL_976	0.434402	[DEL_3:227542-235632]
3	476234	490164	Collins2017_DEL_977	0.00291545	[DEL_3:476234-490164]
3	480000	492000	Collins2017_DEL_978	0.00145773	[DEL_3:480000-492000]
3	707631	719332	Collins2017_DEL_979	0.00145773	[DEL_3:707631-719332]
3	709282	764301	Collins2017_DEL_980	0.00145773	[DEL_3:709282-764301]
3	824000	834075	Collins2017_DEL_981	0.00145773	[DEL_3:824000-834075]
3	850881	861137	Collins2017_DEL_982	0.0189504	[DEL_3:850881-861137]
3	905453	947473	Collins2017_DEL_983	0.00145773	[DEL_3:905453-947473]
3	989782	997877	Collins2017_DEL_984	0.00145773	[DEL_3:989782-997877]
3	996505	1004020	Collins2017_DEL_985	0.00145773	[DEL_3:996505-1004020]
3	1106018	1132674	Collins2017_DEL_986	0.00145773	[DEL_3:1106018-1132674]
3	1679555	1694516	Collins2017_DEL_987	0.00145773	[DEL_3:1679555-1694516]
3	1697620	1708645	Collins2017_DEL_988	0.00728863	[DEL_3:1697620-1708645]
3	1770005	1781513	Collins2017_DEL_989	0.00145773	[DEL_3:1770005-1781513]
3	1781500	1789441	Collins2017_DEL_990	0.0466472	[DEL_3:1781500-1789441]
3	1876825	1956554	Collins2017_DEL_991	0.00145773	[DEL_3:1876825-1956554]
3	1912128	1918851	Collins2017_DEL_992	0.00145773	[DEL_3:1912128-1918851]
3	1916609	1924131	Collins2017_DEL_993	0.00728863	[DEL_3:1916609-1924131]
3	1925887	1972266	Collins2017_DEL_994	0.00145773	[DEL_3:1925887-1972266]
3	1935540	1946121	Collins2017_DEL_995	0.00291545	[DEL_3:1935540-1946121]
3	2210228	2281535	Collins2017_DEL_996	0.00291545	[DEL_3:2210228-2281535]
3	3049636	3056728	Collins2017_DEL_997	0.00291545	[DEL_3:3049636-3056728]
3	3171857	3179331	Collins2017_DEL_998	0.00145773	[DEL_3:3171857-3179331]
3	3433673	3590015	Collins2017_DEL_999	0.00145773	[DEL_3:3433673-3590015]
3	3585077	3594681	Collins2017_DEL_1000	0.00437318	[DEL_3:3585077-3594681]
3	3897530	4184018	Collins2017_DEL_1001	0.00291545	[DEL_3:3897530-4184018]
3	3913006	4091468	Collins2017_DEL_1002	0.00145773	[DEL_3:3913006-4091468]
3	3962232	4039628	Collins2017_DEL_1003	0.00145773	[DEL_3:3962232-4039628]
3	3996424	4012933	Collins2017_DEL_1004	0.00145773	[DEL_3:3996424-4012933]
3	4065455	4070747	Collins2017_DEL_1005	0.559767	[DEL_3:4065455-4070747]
3	4086836	4102361	Collins2017_DEL_1006	0.0102041	[DEL_3:4086836-4102361]
3	4107826	4251130	Collins2017_DEL_1007	0.00291545	[DEL_3:4107826-4251130]
3	4140748	4196733	Collins2017_DEL_1008	0.00145773	[DEL_3:4140748-4196733]
3	4160601	4200665	Collins2017_DEL_1009	0.00291545	[DEL_3:4160601-4200665]
3	4171985	4314323	Collins2017_DEL_1010	0.00291545	[DEL_3:4171985-4314323]
3	4191292	4203217	Collins2017_DEL_1011	0.0058309	[DEL_3:4191292-4203217]
3	4229256	4328569	Collins2017_DEL_1012	0.00145773	[DEL_3:4229256-4328569]
3	4230000	4250000	Collins2017_DEL_1013	0.00145773	[DEL_3:4230000-4250000]
3	4259000	4280000	Collins2017_DEL_1014	0.00145773	[DEL_3:4259000-4280000]
3	4302000	4323000	Collins2017_DEL_1015	0.00145773	[DEL_3:4302000-4323000]
3	4306006	4422095	Collins2017_DEL_1016	0.00145773	[DEL_3:4306006-4422095]
3	4644189	4653484	Collins2017_DEL_1017	0.00291545	[DEL_3:4644189-4653484]
3	5282741	5326714	Collins2017_DEL_1018	0.00145773	[DEL_3:5282741-5326714]
3	5315000	5326000	Collins2017_DEL_1019	0.00145773	[DEL_3:5315000-5326000]
3	5388927	5440324	Collins2017_DEL_1020	0.00145773	[DEL_3:5388927-5440324]
3	5533883	5540474	Collins2017_DEL_1021	0.240525	[DEL_3:5533883-5540474]
3	6072181	6098615	Collins2017_DEL_1022	0.00145773	[DEL_3:6072181-6098615]
3	6216699	6240756	Collins2017_DEL_1023	0.00145773	[DEL_3:6216699-6240756]
3	6328546	6334211	Collins2017_DEL_1024	0.00145773	[DEL_3:6328546-6334211]
3	6649176	6655439	Collins2017_DEL_1025	0.262391	[DEL_3:6649176-6655439]
3	8217941	8225288	Collins2017_DEL_1026	0.309038	[DEL_3:8217941-8225288]
3	9126673	9134631	Collins2017_DEL_1027	0.00291545	[DEL_3:9126673-9134631]
3	9358774	9369870	Collins2017_DEL_1028	0.00728863	[DEL_3:9358774-9369870]
3	9920270	9930796	Collins2017_DEL_1029	0.00291545	[DEL_3:9920270-9930796]
3	10765019	10776078	Collins2017_DEL_1030	0.00145773	[DEL_3:10765019-10776078]
3	11107336	11114165	Collins2017_DEL_1031	0.0670554	[DEL_3:11107336-11114165]
3	11408990	11415532	Collins2017_DEL_1032	0.0626822	[DEL_3:11408990-11415532]
3	12477597	12487501	Collins2017_DEL_1033	0.00145773	[DEL_3:12477597-12487501]
3	12903243	12915543	Collins2017_DEL_1034	0.00874636	[DEL_3:12903243-12915543]
3	13983339	13997787	Collins2017_DEL_1035	0.00145773	[DEL_3:13983339-13997787]
3	14278870	14287348	Collins2017_DEL_1036	0.00145773	[DEL_3:14278870-14287348]
3	14287889	14298904	Collins2017_DEL_1037	0.00291545	[DEL_3:14287889-14298904]
3	15362881	15369806	Collins2017_DEL_1038	0.00145773	[DEL_3:15362881-15369806]
3	15965657	15973276	Collins2017_DEL_1039	0.00145773	[DEL_3:15965657-15973276]
3	17024767	17032178	Collins2017_DEL_1040	0.00291545	[DEL_3:17024767-17032178]
3	17389918	17489077	Collins2017_DEL_1041	0.00145773	[DEL_3:17389918-17489077]
3	17468962	17598024	Collins2017_DEL_1042	0.00145773	[DEL_3:17468962-17598024]
3	17539846	17546795	Collins2017_DEL_1043	0.0568513	[DEL_3:17539846-17546795]
3	17717502	17726287	Collins2017_DEL_1044	0.00728863	[DEL_3:17717502-17726287]
3	18068900	18076945	Collins2017_DEL_1045	0.00291545	[DEL_3:18068900-18076945]
3	18234828	18250136	Collins2017_DEL_1046	0.00145773	[DEL_3:18234828-18250136]
3	19421434	19428412	Collins2017_DEL_1047	0.00145773	[DEL_3:19421434-19428412]
3	19699456	19708081	Collins2017_DEL_1048	0.00291545	[DEL_3:19699456-19708081]
3	19873424	19882411	Collins2017_DEL_1049	0.00145773	[DEL_3:19873424-19882411]
3	20310446	20319294	Collins2017_DEL_1050	0.342566	[DEL_3:20310446-20319294]
3	20630513	20645409	Collins2017_DEL_1051	0.00145773	[DEL_3:20630513-20645409]
3	20987584	20997275	Collins2017_DEL_1052	0.0102041	[DEL_3:20987584-20997275]
3	21008634	21015503	Collins2017_DEL_1053	0.0670554	[DEL_3:21008634-21015503]
3	21772762	21786439	Collins2017_DEL_1054	0.00145773	[DEL_3:21772762-21786439]
3	22091036	22098571	Collins2017_DEL_1055	0.816327	[DEL_3:22091036-22098571]
3	22140921	22153012	Collins2017_DEL_1056	0.00145773	[DEL_3:22140921-22153012]
3	22278341	22287549	Collins2017_DEL_1057	0.0422741	[DEL_3:22278341-22287549]
3	22458059	22498646	Collins2017_DEL_1058	0.00145773	[DEL_3:22458059-22498646]
3	22716619	22728236	Collins2017_DEL_1059	0.00145773	[DEL_3:22716619-22728236]
3	23754074	23772887	Collins2017_DEL_1060	0.00145773	[DEL_3:23754074-23772887]
3	23917934	23927660	Collins2017_DEL_1061	0.00437318	[DEL_3:23917934-23927660]
3	24957477	24991837	Collins2017_DEL_1062	0.00145773	[DEL_3:24957477-24991837]
3	26034153	26171015	Collins2017_DEL_1063	0.0058309	[DEL_3:26034153-26171015]
3	26431167	26442222	Collins2017_DEL_1064	0.119534	[DEL_3:26431167-26442222]
3	26438876	26446562	Collins2017_DEL_1065	0.0495627	[DEL_3:26438876-26446562]
3	26442000	26454000	Collins2017_DEL_1066	0.00291545	[DEL_3:26442000-26454000]
3	26583440	26589264	Collins2017_DEL_1067	0.0276968	[DEL_3:26583440-26589264]
3	26858961	26865078	Collins2017_DEL_1068	0.00145773	[DEL_3:26858961-26865078]
3	27837769	27848379	Collins2017_DEL_1069	0.00145773	[DEL_3:27837769-27848379]
3	28457629	28469241	Collins2017_DEL_1070	0.00437318	[DEL_3:28457629-28469241]
3	28462586	28475433	Collins2017_DEL_1071	0.00437318	[DEL_3:28462586-28475433]
3	28638681	28645456	Collins2017_DEL_1072	0.00145773	[DEL_3:28638681-28645456]
3	28740578	28747564	Collins2017_DEL_1073	0.00145773	[DEL_3:28740578-28747564]
3	28808854	28818660	Collins2017_DEL_1074	0.0218659	[DEL_3:28808854-28818660]
3	29557440	29570764	Collins2017_DEL_1075	0.00145773	[DEL_3:29557440-29570764]
3	29576618	29584185	Collins2017_DEL_1076	0.00145773	[DEL_3:29576618-29584185]
3	30992549	31000429	Collins2017_DEL_1077	0.00437318	[DEL_3:30992549-31000429]
3	31814971	31832484	Collins2017_DEL_1078	0.00145773	[DEL_3:31814971-31832484]
3	32101143	32108404	Collins2017_DEL_1079	0.864431	[DEL_3:32101143-32108404]
3	32948494	32986312	Collins2017_DEL_1080	0.00145773	[DEL_3:32948494-32986312]
3	32956109	32965167	Collins2017_DEL_1081	0.00145773	[DEL_3:32956109-32965167]
3	33141610	33148417	Collins2017_DEL_1082	0.00145773	[DEL_3:33141610-33148417]
3	33320066	33326629	Collins2017_DEL_1083	0.00145773	[DEL_3:33320066-33326629]
3	33818254	33829247	Collins2017_DEL_1084	0.00728863	[DEL_3:33818254-33829247]
3	34727310	34811739	Collins2017_DEL_1085	0.00145773	[DEL_3:34727310-34811739]
3	35414199	35421940	Collins2017_DEL_1086	0.00145773	[DEL_3:35414199-35421940]
3	36394913	36417511	Collins2017_DEL_1087	0.00291545	[DEL_3:36394913-36417511]
3	37277465	37452084	Collins2017_DEL_1088	0.00145773	[DEL_3:37277465-37452084]
3	37970000	38010000	Collins2017_DEL_1089	0.00145773	[DEL_3:37970000-38010000]
3	37977489	37988051	Collins2017_DEL_1090	0.132653	[DEL_3:37977489-37988051]
3	38808000	38820000	Collins2017_DEL_1091	0.00145773	[DEL_3:38808000-38820000]
3	39578616	39591047	Collins2017_DEL_1092	0.00145773	[DEL_3:39578616-39591047]
3	39759173	39779170	Collins2017_DEL_1093	0.00145773	[DEL_3:39759173-39779170]
3	40015593	40041065	Collins2017_DEL_1094	0.00145773	[DEL_3:40015593-40041065]
3	40334161	40339940	Collins2017_DEL_1095	0.00145773	[DEL_3:40334161-40339940]
3	40416021	40449346	Collins2017_DEL_1096	0.00145773	[DEL_3:40416021-40449346]
3	40438173	40443346	Collins2017_DEL_1097	0.00291545	[DEL_3:40438173-40443346]
3	41776460	41790179	Collins2017_DEL_1098	0.00437318	[DEL_3:41776460-41790179]
3	41816798	41822133	Collins2017_DEL_1099	0.0918367	[DEL_3:41816798-41822133]
3	42329000	42346000	Collins2017_DEL_1100	0.00145773	[DEL_3:42329000-42346000]
3	42837301	42842810	Collins2017_DEL_1101	0.329446	[DEL_3:42837301-42842810]
3	44601323	44625886	Collins2017_DEL_1102	0.00145773	[DEL_3:44601323-44625886]
3	45491203	45499776	Collins2017_DEL_1103	0.00145773	[DEL_3:45491203-45499776]
3	45542368	45553060	Collins2017_DEL_1104	0.0204082	[DEL_3:45542368-45553060]
3	45755562	45761764	Collins2017_DEL_1105	0.00145773	[DEL_3:45755562-45761764]
3	46374671	46387396	Collins2017_DEL_1106	0.00145773	[DEL_3:46374671-46387396]
3	46703664	46711060	Collins2017_DEL_1107	0.0102041	[DEL_3:46703664-46711060]
3	46793884	46852218	Collins2017_DEL_1108	0.0816327	[DEL_3:46793884-46852218]
3	47181266	47194348	Collins2017_DEL_1109	0.00291545	[DEL_3:47181266-47194348]
3	47489899	47494287	Collins2017_DEL_1110	0.217201	[DEL_3:47489899-47494287]
3	47983572	47988395	Collins2017_DEL_1111	0.0058309	[DEL_3:47983572-47988395]
3	48298472	48305552	Collins2017_DEL_1112	0.00145773	[DEL_3:48298472-48305552]
3	48546242	48555291	Collins2017_DEL_1113	0.00145773	[DEL_3:48546242-48555291]
3	48737792	48744004	Collins2017_DEL_1114	0.0058309	[DEL_3:48737792-48744004]
3	49415276	49421016	Collins2017_DEL_1115	0.00145773	[DEL_3:49415276-49421016]
3	49459855	49470686	Collins2017_DEL_1116	0.00145773	[DEL_3:49459855-49470686]
3	50732584	50741082	Collins2017_DEL_1117	0.00145773	[DEL_3:50732584-50741082]
3	50941130	50956264	Collins2017_DEL_1118	0.00145773	[DEL_3:50941130-50956264]
3	51052553	51060148	Collins2017_DEL_1119	0.00728863	[DEL_3:51052553-51060148]
3	53026211	53039820	Collins2017_DEL_1120	0.170554	[DEL_3:53026211-53039820]
3	54192546	54209895	Collins2017_DEL_1121	0.00145773	[DEL_3:54192546-54209895]
3	54474000	54496000	Collins2017_DEL_1122	0.00145773	[DEL_3:54474000-54496000]
3	54598104	54810319	Collins2017_DEL_1123	0.00145773	[DEL_3:54598104-54810319]
3	54667482	54675156	Collins2017_DEL_1124	0.00437318	[DEL_3:54667482-54675156]
3	55117937	55156627	Collins2017_DEL_1125	0.00145773	[DEL_3:55117937-55156627]
3	55339891	55347843	Collins2017_DEL_1126	0.00437318	[DEL_3:55339891-55347843]
3	56191280	56204306	Collins2017_DEL_1127	0.00145773	[DEL_3:56191280-56204306]
3	56606745	56623075	Collins2017_DEL_1128	0.0247813	[DEL_3:56606745-56623075]
3	56629367	56642216	Collins2017_DEL_1129	0.00291545	[DEL_3:56629367-56642216]
3	57588220	57598157	Collins2017_DEL_1130	0.00145773	[DEL_3:57588220-57598157]
3	57771399	57778542	Collins2017_DEL_1131	0.00145773	[DEL_3:57771399-57778542]
3	57953307	57978306	Collins2017_DEL_1132	0.00145773	[DEL_3:57953307-57978306]
3	58533422	58539814	Collins2017_DEL_1133	0.0233236	[DEL_3:58533422-58539814]
3	59158770	59180515	Collins2017_DEL_1134	0.00145773	[DEL_3:59158770-59180515]
3	59370968	59377732	Collins2017_DEL_1135	0.00145773	[DEL_3:59370968-59377732]
3	59601510	59616085	Collins2017_DEL_1136	0.00145773	[DEL_3:59601510-59616085]
3	60066836	60277996	Collins2017_DEL_1137	0.00437318	[DEL_3:60066836-60277996]
3	60247712	60258818	Collins2017_DEL_1138	0.00145773	[DEL_3:60247712-60258818]
3	60253762	60299221	Collins2017_DEL_1139	0.00145773	[DEL_3:60253762-60299221]
3	60340245	60465259	Collins2017_DEL_1140	0.00145773	[DEL_3:60340245-60465259]
3	60387418	60425599	Collins2017_DEL_1141	0.00145773	[DEL_3:60387418-60425599]
3	60531810	60839791	Collins2017_DEL_1142	0.00145773	[DEL_3:60531810-60839791]
3	60818852	60825299	Collins2017_DEL_1143	0.0058309	[DEL_3:60818852-60825299]
3	60831553	60843732	Collins2017_DEL_1144	0.00145773	[DEL_3:60831553-60843732]
3	61128983	61197156	Collins2017_DEL_1145	0.00145773	[DEL_3:61128983-61197156]
3	61826004	61838183	Collins2017_DEL_1146	0.00291545	[DEL_3:61826004-61838183]
3	62663261	62696825	Collins2017_DEL_1147	0.00145773	[DEL_3:62663261-62696825]
3	62710677	62717918	Collins2017_DEL_1148	0.00291545	[DEL_3:62710677-62717918]
3	62784919	62838891	Collins2017_DEL_1149	0.00145773	[DEL_3:62784919-62838891]
3	62958433	62995214	Collins2017_DEL_1150	0.00437318	[DEL_3:62958433-62995214]
3	63126000	63141000	Collins2017_DEL_1151	0.00437318	[DEL_3:63126000-63141000]
3	63658646	63672012	Collins2017_DEL_1152	0.00145773	[DEL_3:63658646-63672012]
3	65187606	65215625	Collins2017_DEL_1153	0.132653	[DEL_3:65187606-65215625]
3	65440758	65455312	Collins2017_DEL_1154	0.00291545	[DEL_3:65440758-65455312]
3	65728792	65736854	Collins2017_DEL_1155	0.00145773	[DEL_3:65728792-65736854]
3	66107342	66117128	Collins2017_DEL_1156	0.00291545	[DEL_3:66107342-66117128]
3	66408603	66425820	Collins2017_DEL_1157	0.00145773	[DEL_3:66408603-66425820]
3	66971658	66979784	Collins2017_DEL_1158	0.00145773	[DEL_3:66971658-66979784]
3	67132994	72260170	Collins2017_DEL_1159	0.00145773	[DEL_3:67132994-72260170]
3	67493001	67498723	Collins2017_DEL_1160	0.514577	[DEL_3:67493001-67498723]
3	68633540	68641224	Collins2017_DEL_1161	0.527697	[DEL_3:68633540-68641224]
3	68738651	68748713	Collins2017_DEL_1162	0.879009	[DEL_3:68738651-68748713]
3	70115384	70138616	Collins2017_DEL_1163	0.00145773	[DEL_3:70115384-70138616]
3	70724721	70738609	Collins2017_DEL_1164	0.00145773	[DEL_3:70724721-70738609]
3	72693304	72701011	Collins2017_DEL_1165	0.00145773	[DEL_3:72693304-72701011]
3	72759065	72768383	Collins2017_DEL_1166	0.00145773	[DEL_3:72759065-72768383]
3	72778399	72786862	Collins2017_DEL_1167	0.0204082	[DEL_3:72778399-72786862]
3	74146631	74156011	Collins2017_DEL_1168	0.00291545	[DEL_3:74146631-74156011]
3	74806652	74814240	Collins2017_DEL_1169	0.00437318	[DEL_3:74806652-74814240]
3	75418000	75660000	Collins2017_DEL_1170	0.0131195	[DEL_3:75418000-75660000]
3	76082650	76096864	Collins2017_DEL_1171	0.00291545	[DEL_3:76082650-76096864]
3	76476472	76483277	Collins2017_DEL_1172	0.00145773	[DEL_3:76476472-76483277]
3	76749692	76858094	Collins2017_DEL_1173	0.00145773	[DEL_3:76749692-76858094]
3	77186559	77206723	Collins2017_DEL_1174	0.00145773	[DEL_3:77186559-77206723]
3	77476357	77489405	Collins2017_DEL_1175	0.00291545	[DEL_3:77476357-77489405]
3	77757359	77767227	Collins2017_DEL_1176	0.00145773	[DEL_3:77757359-77767227]
3	77810254	77820373	Collins2017_DEL_1177	0.00728863	[DEL_3:77810254-77820373]
3	79140542	79148304	Collins2017_DEL_1178	0.00145773	[DEL_3:79140542-79148304]
3	81181027	81187136	Collins2017_DEL_1179	0.00145773	[DEL_3:81181027-81187136]
3	81463148	81470752	Collins2017_DEL_1180	0.00145773	[DEL_3:81463148-81470752]
3	81586776	81642662	Collins2017_DEL_1181	0.00145773	[DEL_3:81586776-81642662]
3	81594416	81600556	Collins2017_DEL_1182	0.0830904	[DEL_3:81594416-81600556]
3	81739208	81747521	Collins2017_DEL_1183	0.00145773	[DEL_3:81739208-81747521]
3	82867765	82874257	Collins2017_DEL_1184	0.120991	[DEL_3:82867765-82874257]
3	83169490	83176621	Collins2017_DEL_1185	0.00145773	[DEL_3:83169490-83176621]
3	83679623	83688173	Collins2017_DEL_1186	0.00728863	[DEL_3:83679623-83688173]
3	84469153	84477549	Collins2017_DEL_1187	0.00291545	[DEL_3:84469153-84477549]
3	84698002	84703270	Collins2017_DEL_1188	0.0976676	[DEL_3:84698002-84703270]
3	84848466	84876837	Collins2017_DEL_1189	0.00437318	[DEL_3:84848466-84876837]
3	84865239	84872697	Collins2017_DEL_1190	0.00145773	[DEL_3:84865239-84872697]
3	85628624	85642633	Collins2017_DEL_1191	0.00145773	[DEL_3:85628624-85642633]
3	87446835	87457323	Collins2017_DEL_1192	0.00291545	[DEL_3:87446835-87457323]
3	87701794	87763032	Collins2017_DEL_1193	0.00145773	[DEL_3:87701794-87763032]
3	87889112	87903597	Collins2017_DEL_1194	0.00145773	[DEL_3:87889112-87903597]
3	87947775	88006908	Collins2017_DEL_1195	0.00145773	[DEL_3:87947775-88006908]
3	88617683	88627906	Collins2017_DEL_1196	0.00145773	[DEL_3:88617683-88627906]
3	88703241	88716042	Collins2017_DEL_1197	0.00437318	[DEL_3:88703241-88716042]
3	89393091	89420669	Collins2017_DEL_1198	0.0932945	[DEL_3:89393091-89420669]
3	89509206	89517180	Collins2017_DEL_1199	0.40379	[DEL_3:89509206-89517180]
3	89669365	89678977	Collins2017_DEL_1200	0.03207	[DEL_3:89669365-89678977]
3	90076687	90090648	Collins2017_DEL_1201	0.00291545	[DEL_3:90076687-90090648]
3	94287799	94295836	Collins2017_DEL_1202	0.00145773	[DEL_3:94287799-94295836]
3	94394209	94410539	Collins2017_DEL_1203	0.0058309	[DEL_3:94394209-94410539]
3	95462532	95470829	Collins2017_DEL_1204	0.137026	[DEL_3:95462532-95470829]
3	95698308	95715810	Collins2017_DEL_1205	0.00291545	[DEL_3:95698308-95715810]
3	96282202	96289656	Collins2017_DEL_1206	0.0058309	[DEL_3:96282202-96289656]
3	96306298	96327925	Collins2017_DEL_1207	0.00728863	[DEL_3:96306298-96327925]
3	96339057	96349742	Collins2017_DEL_1208	0.00291545	[DEL_3:96339057-96349742]
3	96874715	96882989	Collins2017_DEL_1209	0.00291545	[DEL_3:96874715-96882989]
3	97032603	97044130	Collins2017_DEL_1210	0.00145773	[DEL_3:97032603-97044130]
3	97874244	97933322	Collins2017_DEL_1211	0.214286	[DEL_3:97874244-97933322]
3	98125032	98133608	Collins2017_DEL_1212	0.00145773	[DEL_3:98125032-98133608]
3	98336654	98346441	Collins2017_DEL_1213	0.00145773	[DEL_3:98336654-98346441]
3	98409673	98416226	Collins2017_DEL_1214	0.466472	[DEL_3:98409673-98416226]
3	98898254	98903786	Collins2017_DEL_1215	0.657434	[DEL_3:98898254-98903786]
3	98942504	98950464	Collins2017_DEL_1216	0.35277	[DEL_3:98942504-98950464]
3	98993000	99009000	Collins2017_DEL_1217	0.00145773	[DEL_3:98993000-99009000]
3	99050656	99057185	Collins2017_DEL_1218	0.0058309	[DEL_3:99050656-99057185]
3	99208876	99219107	Collins2017_DEL_1219	0.00145773	[DEL_3:99208876-99219107]
3	100389000	100407000	Collins2017_DEL_1220	0.00145773	[DEL_3:100389000-100407000]
3	100769819	100787783	Collins2017_DEL_1221	0.00145773	[DEL_3:100769819-100787783]
3	101409844	101420797	Collins2017_DEL_1222	0.0058309	[DEL_3:101409844-101420797]
3	101698503	101705539	Collins2017_DEL_1223	0.0058309	[DEL_3:101698503-101705539]
3	103078318	103098596	Collins2017_DEL_1224	0.00145773	[DEL_3:103078318-103098596]
3	104157383	104165214	Collins2017_DEL_1225	0.00145773	[DEL_3:104157383-104165214]
3	104501761	104522819	Collins2017_DEL_1226	0.00145773	[DEL_3:104501761-104522819]
3	104680784	104694538	Collins2017_DEL_1227	0.00145773	[DEL_3:104680784-104694538]
3	104777926	104787401	Collins2017_DEL_1228	0.00291545	[DEL_3:104777926-104787401]
3	104817285	104829899	Collins2017_DEL_1229	0.00145773	[DEL_3:104817285-104829899]
3	105304448	105312043	Collins2017_DEL_1230	0.362974	[DEL_3:105304448-105312043]
3	106918325	106954473	Collins2017_DEL_1231	0.00145773	[DEL_3:106918325-106954473]
3	107036872	107043017	Collins2017_DEL_1232	0.0845481	[DEL_3:107036872-107043017]
3	107410344	107421112	Collins2017_DEL_1233	0.00291545	[DEL_3:107410344-107421112]
3	108764514	108771109	Collins2017_DEL_1234	0.00145773	[DEL_3:108764514-108771109]
3	108882210	108925502	Collins2017_DEL_1235	0.00145773	[DEL_3:108882210-108925502]
3	109243000	109260000	Collins2017_DEL_1236	0.00437318	[DEL_3:109243000-109260000]
3	110692133	110699838	Collins2017_DEL_1237	0.00291545	[DEL_3:110692133-110699838]
3	110788371	110796969	Collins2017_DEL_1238	0.0116618	[DEL_3:110788371-110796969]
3	111242428	111250021	Collins2017_DEL_1239	0.443149	[DEL_3:111242428-111250021]
3	111457498	111483216	Collins2017_DEL_1240	0.00145773	[DEL_3:111457498-111483216]
3	112101891	112115073	Collins2017_DEL_1241	0.00437318	[DEL_3:112101891-112115073]
3	112491200	112500346	Collins2017_DEL_1242	0.00145773	[DEL_3:112491200-112500346]
3	112742244	112752782	Collins2017_DEL_1243	0.164723	[DEL_3:112742244-112752782]
3	113571042	113621278	Collins2017_DEL_1244	0.00145773	[DEL_3:113571042-113621278]
3	114640000	114670000	Collins2017_DEL_1245	0.00145773	[DEL_3:114640000-114670000]
3	114655479	114669250	Collins2017_DEL_1246	0.0451895	[DEL_3:114655479-114669250]
3	115690115	115698587	Collins2017_DEL_1247	0.00291545	[DEL_3:115690115-115698587]
3	115772059	115780679	Collins2017_DEL_1248	0.00145773	[DEL_3:115772059-115780679]
3	115842337	115894707	Collins2017_DEL_1249	0.00145773	[DEL_3:115842337-115894707]
3	116203201	116218785	Collins2017_DEL_1250	0.00145773	[DEL_3:116203201-116218785]
3	117042651	117052969	Collins2017_DEL_1251	0.00145773	[DEL_3:117042651-117052969]
3	119349404	119355162	Collins2017_DEL_1252	0.0451895	[DEL_3:119349404-119355162]
3	120159749	120165601	Collins2017_DEL_1253	0.0102041	[DEL_3:120159749-120165601]
3	120635491	120642560	Collins2017_DEL_1254	0.00145773	[DEL_3:120635491-120642560]
3	121068099	121074351	Collins2017_DEL_1255	0.00145773	[DEL_3:121068099-121074351]
3	121958274	121964735	Collins2017_DEL_1256	0.00291545	[DEL_3:121958274-121964735]
3	122024718	122035502	Collins2017_DEL_1257	0.00145773	[DEL_3:122024718-122035502]
3	125218088	125224176	Collins2017_DEL_1258	0.00145773	[DEL_3:125218088-125224176]
3	125671121	125677763	Collins2017_DEL_1259	0.30758	[DEL_3:125671121-125677763]
3	125711624	125723320	Collins2017_DEL_1260	0.0102041	[DEL_3:125711624-125723320]
3	128378712	128406027	Collins2017_DEL_1261	0.225948	[DEL_3:128378712-128406027]
3	128408786	128416028	Collins2017_DEL_1262	0.00291545	[DEL_3:128408786-128416028]
3	128744349	128754563	Collins2017_DEL_1263	0.00145773	[DEL_3:128744349-128754563]
3	129075535	129084289	Collins2017_DEL_1264	0.199708	[DEL_3:129075535-129084289]
3	129118289	129128727	Collins2017_DEL_1265	0.00145773	[DEL_3:129118289-129128727]
3	129762583	129807965	Collins2017_DEL_1266	0.622449	[DEL_3:129762583-129807965]
3	130346441	130354133	Collins2017_DEL_1267	0.444606	[DEL_3:130346441-130354133]
3	131707267	131714363	Collins2017_DEL_1268	0.546647	[DEL_3:131707267-131714363]
3	131988012	131996717	Collins2017_DEL_1269	0.48105	[DEL_3:131988012-131996717]
3	132272492	132281225	Collins2017_DEL_1270	0.00437318	[DEL_3:132272492-132281225]
3	132717703	132725471	Collins2017_DEL_1271	0.0131195	[DEL_3:132717703-132725471]
3	133147722	133157005	Collins2017_DEL_1272	0.00145773	[DEL_3:133147722-133157005]
3	135165293	135176444	Collins2017_DEL_1273	0.00145773	[DEL_3:135165293-135176444]
3	135429522	135437390	Collins2017_DEL_1274	0.00145773	[DEL_3:135429522-135437390]
3	135597162	135608705	Collins2017_DEL_1275	0.00145773	[DEL_3:135597162-135608705]
3	135659726	135666784	Collins2017_DEL_1276	0.00145773	[DEL_3:135659726-135666784]
3	135693888	135701601	Collins2017_DEL_1277	0.00291545	[DEL_3:135693888-135701601]
3	136019433	136027012	Collins2017_DEL_1278	0.666181	[DEL_3:136019433-136027012]
3	137027479	137044518	Collins2017_DEL_1279	0.00437318	[DEL_3:137027479-137044518]
3	137313597	137320838	Collins2017_DEL_1280	0.00145773	[DEL_3:137313597-137320838]
3	138521932	138529007	Collins2017_DEL_1281	0.00145773	[DEL_3:138521932-138529007]
3	139036000	139049000	Collins2017_DEL_1282	0.00145773	[DEL_3:139036000-139049000]
3	140542879	140548093	Collins2017_DEL_1283	0.268222	[DEL_3:140542879-140548093]
3	140618762	140627110	Collins2017_DEL_1284	0.00145773	[DEL_3:140618762-140627110]
3	140923168	140931463	Collins2017_DEL_1285	0.0058309	[DEL_3:140923168-140931463]
3	141068947	141076975	Collins2017_DEL_1286	0.00437318	[DEL_3:141068947-141076975]
3	141847287	141856647	Collins2017_DEL_1287	0.0102041	[DEL_3:141847287-141856647]
3	141958717	142000614	Collins2017_DEL_1288	0.00145773	[DEL_3:141958717-142000614]
3	143189925	143196757	Collins2017_DEL_1289	0.00145773	[DEL_3:143189925-143196757]
3	143195376	143205988	Collins2017_DEL_1290	0.00291545	[DEL_3:143195376-143205988]
3	143422620	143434492	Collins2017_DEL_1291	0.00145773	[DEL_3:143422620-143434492]
3	145085966	145135837	Collins2017_DEL_1292	0.00145773	[DEL_3:145085966-145135837]
3	145626000	145638000	Collins2017_DEL_1293	0.00145773	[DEL_3:145626000-145638000]
3	145644219	145651936	Collins2017_DEL_1294	0.424198	[DEL_3:145644219-145651936]
3	146383965	146391450	Collins2017_DEL_1295	0.909621	[DEL_3:146383965-146391450]
3	148279587	148285824	Collins2017_DEL_1296	0.569971	[DEL_3:148279587-148285824]
3	148825163	148831911	Collins2017_DEL_1297	0.0379009	[DEL_3:148825163-148831911]
3	148961784	148970373	Collins2017_DEL_1298	0.0714286	[DEL_3:148961784-148970373]
3	149583006	149590291	Collins2017_DEL_1299	0.0393586	[DEL_3:149583006-149590291]
3	151510904	151552216	Collins2017_DEL_1300	0.0145773	[DEL_3:151510904-151552216]
3	151962258	151969424	Collins2017_DEL_1301	0.00145773	[DEL_3:151962258-151969424]
3	152345347	152356733	Collins2017_DEL_1302	0.00728863	[DEL_3:152345347-152356733]
3	152605138	152613764	Collins2017_DEL_1303	0.00291545	[DEL_3:152605138-152613764]
3	153157542	153164451	Collins2017_DEL_1304	0.00145773	[DEL_3:153157542-153164451]
3	153210887	153220184	Collins2017_DEL_1305	0.00145773	[DEL_3:153210887-153220184]
3	153464170	153470967	Collins2017_DEL_1306	0.00145773	[DEL_3:153464170-153470967]
3	154289502	154447876	Collins2017_DEL_1307	0.00145773	[DEL_3:154289502-154447876]
3	154566814	155185905	Collins2017_DEL_1308	0.00145773	[DEL_3:154566814-155185905]
3	155972530	155990467	Collins2017_DEL_1309	0.00145773	[DEL_3:155972530-155990467]
3	158300531	158309550	Collins2017_DEL_1310	0.00291545	[DEL_3:158300531-158309550]
3	158328713	158340887	Collins2017_DEL_1311	0.00145773	[DEL_3:158328713-158340887]
3	160017000	160041000	Collins2017_DEL_1312	0.00145773	[DEL_3:160017000-160041000]
3	160355216	160367206	Collins2017_DEL_1313	0.00145773	[DEL_3:160355216-160367206]
3	160678885	160686755	Collins2017_DEL_1314	0.0102041	[DEL_3:160678885-160686755]
3	160770813	160779804	Collins2017_DEL_1315	0.016035	[DEL_3:160770813-160779804]
3	161413006	161550977	Collins2017_DEL_1316	0.00145773	[DEL_3:161413006-161550977]
3	161848206	161858852	Collins2017_DEL_1317	0.00145773	[DEL_3:161848206-161858852]
3	162125350	162143403	Collins2017_DEL_1318	0.11516	[DEL_3:162125350-162143403]
3	162212046	162236468	Collins2017_DEL_1319	0.0116618	[DEL_3:162212046-162236468]
3	162511252	162627337	Collins2017_DEL_1320	0.604956	[DEL_3:162511252-162627337]
3	162525374	162548164	Collins2017_DEL_1321	0.517493	[DEL_3:162525374-162548164]
3	162716120	162724632	Collins2017_DEL_1322	0.634111	[DEL_3:162716120-162724632]
3	162763760	162770312	Collins2017_DEL_1323	0.890671	[DEL_3:162763760-162770312]
3	162946731	162965302	Collins2017_DEL_1324	0.00145773	[DEL_3:162946731-162965302]
3	163121637	163128170	Collins2017_DEL_1325	0.00145773	[DEL_3:163121637-163128170]
3	163219117	163349828	Collins2017_DEL_1326	0.00145773	[DEL_3:163219117-163349828]
3	163657942	163666224	Collins2017_DEL_1327	0.0102041	[DEL_3:163657942-163666224]
3	164073954	164088649	Collins2017_DEL_1328	0.00145773	[DEL_3:164073954-164088649]
3	164300469	164312477	Collins2017_DEL_1329	0.00291545	[DEL_3:164300469-164312477]
3	164404375	164435340	Collins2017_DEL_1330	0.00145773	[DEL_3:164404375-164435340]
3	165040107	165084312	Collins2017_DEL_1331	0.0379009	[DEL_3:165040107-165084312]
3	165078251	165100465	Collins2017_DEL_1332	0.00145773	[DEL_3:165078251-165100465]
3	165262460	165297190	Collins2017_DEL_1333	0.0058309	[DEL_3:165262460-165297190]
3	165263905	165271608	Collins2017_DEL_1334	0.00728863	[DEL_3:165263905-165271608]
3	165713531	165769165	Collins2017_DEL_1335	0.00145773	[DEL_3:165713531-165769165]
3	166563885	166583310	Collins2017_DEL_1336	0.00145773	[DEL_3:166563885-166583310]
3	166843849	166850359	Collins2017_DEL_1337	0.016035	[DEL_3:166843849-166850359]
3	167071597	167089671	Collins2017_DEL_1338	0.00145773	[DEL_3:167071597-167089671]
3	169422293	169436876	Collins2017_DEL_1339	0.00145773	[DEL_3:169422293-169436876]
3	169586049	169592431	Collins2017_DEL_1340	0.0102041	[DEL_3:169586049-169592431]
3	171137577	171142847	Collins2017_DEL_1341	0.00145773	[DEL_3:171137577-171142847]
3	172543558	172553711	Collins2017_DEL_1342	0.00145773	[DEL_3:172543558-172553711]
3	172583235	172593507	Collins2017_DEL_1343	0.00291545	[DEL_3:172583235-172593507]
3	173206568	173218627	Collins2017_DEL_1344	0.294461	[DEL_3:173206568-173218627]
3	174099267	174111747	Collins2017_DEL_1345	0.00291545	[DEL_3:174099267-174111747]
3	174620810	174631943	Collins2017_DEL_1346	0.00145773	[DEL_3:174620810-174631943]
3	175078250	175086523	Collins2017_DEL_1347	0.201166	[DEL_3:175078250-175086523]
3	175544428	175555103	Collins2017_DEL_1348	0.00145773	[DEL_3:175544428-175555103]
3	175886244	175915730	Collins2017_DEL_1349	0.0247813	[DEL_3:175886244-175915730]
3	175888000	175898500	Collins2017_DEL_1350	0.00145773	[DEL_3:175888000-175898500]
3	176193742	176199046	Collins2017_DEL_1351	0.0145773	[DEL_3:176193742-176199046]
3	176598070	176610364	Collins2017_DEL_1352	0.00437318	[DEL_3:176598070-176610364]
3	176690549	176711063	Collins2017_DEL_1353	0.0058309	[DEL_3:176690549-176711063]
3	177003829	177011128	Collins2017_DEL_1354	0.00145773	[DEL_3:177003829-177011128]
3	177292098	177298302	Collins2017_DEL_1355	0.0422741	[DEL_3:177292098-177298302]
3	177376724	177385950	Collins2017_DEL_1356	0.0204082	[DEL_3:177376724-177385950]
3	178877213	178884488	Collins2017_DEL_1357	0.00145773	[DEL_3:178877213-178884488]
3	179262730	179268373	Collins2017_DEL_1358	0.0058309	[DEL_3:179262730-179268373]
3	179579879	179587585	Collins2017_DEL_1359	0.0102041	[DEL_3:179579879-179587585]
3	180066763	180073581	Collins2017_DEL_1360	0.00145773	[DEL_3:180066763-180073581]
3	181296478	181303718	Collins2017_DEL_1361	0.00145773	[DEL_3:181296478-181303718]
3	181719797	181732014	Collins2017_DEL_1362	0.00145773	[DEL_3:181719797-181732014]
3	182161309	182172209	Collins2017_DEL_1363	0.00145773	[DEL_3:182161309-182172209]
3	182648380	182657203	Collins2017_DEL_1364	0.00145773	[DEL_3:182648380-182657203]
3	182716259	182721571	Collins2017_DEL_1365	0.00437318	[DEL_3:182716259-182721571]
3	183835098	183841907	Collins2017_DEL_1366	0.00145773	[DEL_3:183835098-183841907]
3	183918170	183929638	Collins2017_DEL_1367	0.00145773	[DEL_3:183918170-183929638]
3	184129141	184137322	Collins2017_DEL_1368	0.00145773	[DEL_3:184129141-184137322]
3	184143273	184153901	Collins2017_DEL_1369	0.00145773	[DEL_3:184143273-184153901]
3	184838111	184848418	Collins2017_DEL_1370	0.00145773	[DEL_3:184838111-184848418]
3	185099893	185110170	Collins2017_DEL_1371	0.00145773	[DEL_3:185099893-185110170]
3	185242880	185250653	Collins2017_DEL_1372	0.00145773	[DEL_3:185242880-185250653]
3	186210293	186216838	Collins2017_DEL_1373	0.00145773	[DEL_3:186210293-186216838]
3	186406848	186421038	Collins2017_DEL_1374	0.0204082	[DEL_3:186406848-186421038]
3	186579916	186586751	Collins2017_DEL_1375	0.95481	[DEL_3:186579916-186586751]
3	188482120	188539083	Collins2017_DEL_1376	0.00291545	[DEL_3:188482120-188539083]
3	189091323	189100903	Collins2017_DEL_1377	0.0174927	[DEL_3:189091323-189100903]
3	189362225	189371686	Collins2017_DEL_1378	0.173469	[DEL_3:189362225-189371686]
3	189721092	189815024	Collins2017_DEL_1379	0.00145773	[DEL_3:189721092-189815024]
3	189736729	189742571	Collins2017_DEL_1380	0.342566	[DEL_3:189736729-189742571]
3	189916800	189923056	Collins2017_DEL_1381	0.00145773	[DEL_3:189916800-189923056]
3	190594140	190602871	Collins2017_DEL_1382	0.00291545	[DEL_3:190594140-190602871]
3	190784776	190790139	Collins2017_DEL_1383	0.0058309	[DEL_3:190784776-190790139]
3	191063853	191072836	Collins2017_DEL_1384	0.408163	[DEL_3:191063853-191072836]
3	191089900	191096329	Collins2017_DEL_1385	0.00145773	[DEL_3:191089900-191096329]
3	191325727	191336825	Collins2017_DEL_1386	0.00291545	[DEL_3:191325727-191336825]
3	191583140	191594677	Collins2017_DEL_1387	0.00145773	[DEL_3:191583140-191594677]
3	191651857	191666732	Collins2017_DEL_1388	0.00728863	[DEL_3:191651857-191666732]
3	192115772	192125556	Collins2017_DEL_1389	0.00145773	[DEL_3:192115772-192125556]
3	192304107	192314267	Collins2017_DEL_1390	0.0466472	[DEL_3:192304107-192314267]
3	192524947	192533392	Collins2017_DEL_1391	0.00145773	[DEL_3:192524947-192533392]
3	192583421	192591071	Collins2017_DEL_1392	0.00145773	[DEL_3:192583421-192591071]
3	192596846	192610198	Collins2017_DEL_1393	0.00145773	[DEL_3:192596846-192610198]
3	192775626	192783400	Collins2017_DEL_1394	0.183673	[DEL_3:192775626-192783400]
3	192874487	192886268	Collins2017_DEL_1395	0.906706	[DEL_3:192874487-192886268]
3	193134324	193143648	Collins2017_DEL_1396	0.0932945	[DEL_3:193134324-193143648]
3	193967207	193974197	Collins2017_DEL_1397	0.00145773	[DEL_3:193967207-193974197]
3	194559568	194569718	Collins2017_DEL_1398	0.00145773	[DEL_3:194559568-194569718]
3	194709136	194715454	Collins2017_DEL_1399	0.0102041	[DEL_3:194709136-194715454]
3	195456231	195471785	Collins2017_DEL_1400	0.428571	[DEL_3:195456231-195471785]
3	195586971	195610141	Collins2017_DEL_1401	0.00291545	[DEL_3:195586971-195610141]
3	195720000	197350000	Collins2017_DEL_1402	0.00145773	[DEL_3:195720000-197350000]
3	195810919	195823657	Collins2017_DEL_1403	0.00145773	[DEL_3:195810919-195823657]
3	195892339	195899828	Collins2017_DEL_1404	0.00291545	[DEL_3:195892339-195899828]
3	196493790	196499987	Collins2017_DEL_1405	0.00874636	[DEL_3:196493790-196499987]
3	196731828	196746096	Collins2017_DEL_1406	0.00145773	[DEL_3:196731828-196746096]
3	196933355	196940369	Collins2017_DEL_1407	0.314869	[DEL_3:196933355-196940369]
3	197049702	197058457	Collins2017_DEL_1408	0.0131195	[DEL_3:197049702-197058457]
3	197212651	197224319	Collins2017_DEL_1409	0.00145773	[DEL_3:197212651-197224319]
3	197306375	197315280	Collins2017_DEL_1410	0.00728863	[DEL_3:197306375-197315280]
3	197547191	197558191	Collins2017_DEL_1411	0.00145773	[DEL_3:197547191-197558191]
3	197825473	197833308	Collins2017_DEL_1412	0.126822	[DEL_3:197825473-197833308]
3	197842985	197850875	Collins2017_DEL_1413	0.161808	[DEL_3:197842985-197850875]
4	89495	103122	Collins2017_DEL_1414	0.0116618	[DEL_4:89495-103122]
4	125430	209209	Collins2017_DEL_1415	0.351312	[DEL_4:125430-209209]
4	140338	188460	Collins2017_DEL_1416	0.00437318	[DEL_4:140338-188460]
4	3351821	3366419	Collins2017_DEL_1417	0.00291545	[DEL_4:3351821-3366419]
4	3444903	3451017	Collins2017_DEL_1418	0.0102041	[DEL_4:3444903-3451017]
4	3611803	3619883	Collins2017_DEL_1419	1	[DEL_4:3611803-3619883]
4	3911122	3940599	Collins2017_DEL_1420	0.00145773	[DEL_4:3911122-3940599]
4	4121789	4154625	Collins2017_DEL_1421	0.122449	[DEL_4:4121789-4154625]
4	5064010	5162453	Collins2017_DEL_1422	0.00145773	[DEL_4:5064010-5162453]
4	5176703	5283764	Collins2017_DEL_1423	0.00145773	[DEL_4:5176703-5283764]
4	5205459	5237968	Collins2017_DEL_1424	0.00145773	[DEL_4:5205459-5237968]
4	5763270	5782135	Collins2017_DEL_1425	0.00145773	[DEL_4:5763270-5782135]
4	6106226	6113284	Collins2017_DEL_1426	0.00291545	[DEL_4:6106226-6113284]
4	6593810	6614670	Collins2017_DEL_1427	0.00145773	[DEL_4:6593810-6614670]
4	6681598	6687156	Collins2017_DEL_1428	0.112245	[DEL_4:6681598-6687156]
4	6813724	6823263	Collins2017_DEL_1429	0.00145773	[DEL_4:6813724-6823263]
4	6895780	6901540	Collins2017_DEL_1430	0.399417	[DEL_4:6895780-6901540]
4	6976344	6983887	Collins2017_DEL_1431	0.00145773	[DEL_4:6976344-6983887]
4	7181487	7188432	Collins2017_DEL_1432	0.0058309	[DEL_4:7181487-7188432]
4	7969589	7977117	Collins2017_DEL_1433	0.0058309	[DEL_4:7969589-7977117]
4	8056747	8065445	Collins2017_DEL_1434	0.00145773	[DEL_4:8056747-8065445]
4	8356719	8372686	Collins2017_DEL_1435	0.00145773	[DEL_4:8356719-8372686]
4	8651061	8659871	Collins2017_DEL_1436	0.00291545	[DEL_4:8651061-8659871]
4	8975778	9001322	Collins2017_DEL_1437	0.0830904	[DEL_4:8975778-9001322]
4	8980000	9060000	Collins2017_DEL_1438	0.00145773	[DEL_4:8980000-9060000]
4	9103773	9127700	Collins2017_DEL_1439	0.167638	[DEL_4:9103773-9127700]
4	9456257	9482355	Collins2017_DEL_1440	0.744898	[DEL_4:9456257-9482355]
4	9622333	9633429	Collins2017_DEL_1441	0.048105	[DEL_4:9622333-9633429]
4	10191256	10205997	Collins2017_DEL_1442	0.00145773	[DEL_4:10191256-10205997]
4	10210111	10235267	Collins2017_DEL_1443	0.879009	[DEL_4:10210111-10235267]
4	10391516	10403311	Collins2017_DEL_1444	0.396501	[DEL_4:10391516-10403311]
4	10527110	10537371	Collins2017_DEL_1445	0.00145773	[DEL_4:10527110-10537371]
4	11498710	11673174	Collins2017_DEL_1446	0.00145773	[DEL_4:11498710-11673174]
4	11665558	11672211	Collins2017_DEL_1447	0.00874636	[DEL_4:11665558-11672211]
4	11886705	11899806	Collins2017_DEL_1448	0.00145773	[DEL_4:11886705-11899806]
4	12153612	12163356	Collins2017_DEL_1449	0.0641399	[DEL_4:12153612-12163356]
4	12277940	12288010	Collins2017_DEL_1450	0.290087	[DEL_4:12277940-12288010]
4	12364341	12386236	Collins2017_DEL_1451	0.00145773	[DEL_4:12364341-12386236]
4	14341136	14350886	Collins2017_DEL_1452	0.00145773	[DEL_4:14341136-14350886]
4	15758847	15770800	Collins2017_DEL_1453	0.00291545	[DEL_4:15758847-15770800]
4	15842006	15849857	Collins2017_DEL_1454	0.0058309	[DEL_4:15842006-15849857]
4	16268434	16274861	Collins2017_DEL_1455	0.00145773	[DEL_4:16268434-16274861]
4	16335693	16376891	Collins2017_DEL_1456	0.00291545	[DEL_4:16335693-16376891]
4	17034998	17041717	Collins2017_DEL_1457	0.00145773	[DEL_4:17034998-17041717]
4	18136205	18152837	Collins2017_DEL_1458	0.00145773	[DEL_4:18136205-18152837]
4	18180378	18188206	Collins2017_DEL_1459	0.00291545	[DEL_4:18180378-18188206]
4	18388009	18398012	Collins2017_DEL_1460	0.00145773	[DEL_4:18388009-18398012]
4	18537572	18552297	Collins2017_DEL_1461	0.00145773	[DEL_4:18537572-18552297]
4	19078216	19086441	Collins2017_DEL_1462	0.91691	[DEL_4:19078216-19086441]
4	19167587	19188525	Collins2017_DEL_1463	0.00145773	[DEL_4:19167587-19188525]
4	19924853	19930766	Collins2017_DEL_1464	0.00145773	[DEL_4:19924853-19930766]
4	20080358	20087561	Collins2017_DEL_1465	0.00145773	[DEL_4:20080358-20087561]
4	20294736	20303727	Collins2017_DEL_1466	0.00145773	[DEL_4:20294736-20303727]
4	20555410	20567093	Collins2017_DEL_1467	0.00437318	[DEL_4:20555410-20567093]
4	20661316	20671996	Collins2017_DEL_1468	0.00145773	[DEL_4:20661316-20671996]
4	21104867	21111964	Collins2017_DEL_1469	0.0058309	[DEL_4:21104867-21111964]
4	21159326	21167713	Collins2017_DEL_1470	0.857143	[DEL_4:21159326-21167713]
4	21368274	21378138	Collins2017_DEL_1471	0.0335277	[DEL_4:21368274-21378138]
4	22046554	22072407	Collins2017_DEL_1472	0.016035	[DEL_4:22046554-22072407]
4	22600415	22608335	Collins2017_DEL_1473	0.00874636	[DEL_4:22600415-22608335]
4	23614868	23623353	Collins2017_DEL_1474	0.0116618	[DEL_4:23614868-23623353]
4	23652422	23669056	Collins2017_DEL_1475	0.00145773	[DEL_4:23652422-23669056]
4	25967264	25985520	Collins2017_DEL_1476	0.00437318	[DEL_4:25967264-25985520]
4	26290003	26297277	Collins2017_DEL_1477	0.0772595	[DEL_4:26290003-26297277]
4	26441744	26455008	Collins2017_DEL_1478	0.00145773	[DEL_4:26441744-26455008]
4	26984022	26989652	Collins2017_DEL_1479	0.00145773	[DEL_4:26984022-26989652]
4	28197858	28206273	Collins2017_DEL_1480	0.00145773	[DEL_4:28197858-28206273]
4	28828545	28840103	Collins2017_DEL_1481	0.00145773	[DEL_4:28828545-28840103]
4	29032962	29041522	Collins2017_DEL_1482	0.0058309	[DEL_4:29032962-29041522]
4	29225967	29234984	Collins2017_DEL_1483	0.00728863	[DEL_4:29225967-29234984]
4	29493847	29505145	Collins2017_DEL_1484	0.00145773	[DEL_4:29493847-29505145]
4	29926140	29933014	Collins2017_DEL_1485	0.00728863	[DEL_4:29926140-29933014]
4	30569498	30576629	Collins2017_DEL_1486	0.00145773	[DEL_4:30569498-30576629]
4	30748823	30761533	Collins2017_DEL_1487	0.00145773	[DEL_4:30748823-30761533]
4	31323754	31331045	Collins2017_DEL_1488	0.00291545	[DEL_4:31323754-31331045]
4	31462172	31470439	Collins2017_DEL_1489	0.00874636	[DEL_4:31462172-31470439]
4	31801099	31816147	Collins2017_DEL_1490	0.00145773	[DEL_4:31801099-31816147]
4	32006824	32091016	Collins2017_DEL_1491	0.00145773	[DEL_4:32006824-32091016]
4	32309090	32317742	Collins2017_DEL_1492	0.00145773	[DEL_4:32309090-32317742]
4	32463512	32479557	Collins2017_DEL_1493	0.00145773	[DEL_4:32463512-32479557]
4	32943410	33555594	Collins2017_DEL_1494	0.00145773	[DEL_4:32943410-33555594]
4	33295969	33304333	Collins2017_DEL_1495	0.0116618	[DEL_4:33295969-33304333]
4	33377145	33387451	Collins2017_DEL_1496	0.00874636	[DEL_4:33377145-33387451]
4	33705735	33714865	Collins2017_DEL_1497	0.00145773	[DEL_4:33705735-33714865]
4	33985846	33996146	Collins2017_DEL_1498	0.00145773	[DEL_4:33985846-33996146]
4	34222468	34286474	Collins2017_DEL_1499	0.00145773	[DEL_4:34222468-34286474]
4	34779014	34830012	Collins2017_DEL_1500	0.447522	[DEL_4:34779014-34830012]
4	35109938	35119406	Collins2017_DEL_1501	0.00145773	[DEL_4:35109938-35119406]
4	35145755	35153226	Collins2017_DEL_1502	0.0218659	[DEL_4:35145755-35153226]
4	35239556	35245834	Collins2017_DEL_1503	0.309038	[DEL_4:35239556-35245834]
4	35373347	35413417	Collins2017_DEL_1504	0.00437318	[DEL_4:35373347-35413417]
4	35653993	35663534	Collins2017_DEL_1505	0.00145773	[DEL_4:35653993-35663534]
4	35846176	35857257	Collins2017_DEL_1506	0.00291545	[DEL_4:35846176-35857257]
4	36504876	36513969	Collins2017_DEL_1507	0.00145773	[DEL_4:36504876-36513969]
4	36912519	36941205	Collins2017_DEL_1508	0.0058309	[DEL_4:36912519-36941205]
4	38455403	38469166	Collins2017_DEL_1509	0.00728863	[DEL_4:38455403-38469166]
4	39702858	39714952	Collins2017_DEL_1510	0.0189504	[DEL_4:39702858-39714952]
4	40567585	40576299	Collins2017_DEL_1511	0.03207	[DEL_4:40567585-40576299]
4	40797000	40808000	Collins2017_DEL_1512	0.291545	[DEL_4:40797000-40808000]
4	41226724	41233494	Collins2017_DEL_1513	0.00874636	[DEL_4:41226724-41233494]
4	41457601	41468402	Collins2017_DEL_1514	0.00728863	[DEL_4:41457601-41468402]
4	41968009	41978978	Collins2017_DEL_1515	0.00145773	[DEL_4:41968009-41978978]
4	42280080	42323279	Collins2017_DEL_1516	0.00145773	[DEL_4:42280080-42323279]
4	42705447	42712503	Collins2017_DEL_1517	0.0174927	[DEL_4:42705447-42712503]
4	42761417	42770239	Collins2017_DEL_1518	0.38484	[DEL_4:42761417-42770239]
4	43112696	43118910	Collins2017_DEL_1519	0.0218659	[DEL_4:43112696-43118910]
4	44017296	44028128	Collins2017_DEL_1520	0.0131195	[DEL_4:44017296-44028128]
4	44302336	44310702	Collins2017_DEL_1521	0.00145773	[DEL_4:44302336-44310702]
4	44931924	44942550	Collins2017_DEL_1522	0.00145773	[DEL_4:44931924-44942550]
4	45520298	45528496	Collins2017_DEL_1523	0.00145773	[DEL_4:45520298-45528496]
4	45904189	45914804	Collins2017_DEL_1524	0.00145773	[DEL_4:45904189-45914804]
4	46273102	46281399	Collins2017_DEL_1525	0.00145773	[DEL_4:46273102-46281399]
4	47671345	47679625	Collins2017_DEL_1526	0.00145773	[DEL_4:47671345-47679625]
4	48715793	48722775	Collins2017_DEL_1527	0.0233236	[DEL_4:48715793-48722775]
4	48821869	48829593	Collins2017_DEL_1528	0.00145773	[DEL_4:48821869-48829593]
4	52659096	52679466	Collins2017_DEL_1529	0.51895	[DEL_4:52659096-52679466]
4	53079054	53088471	Collins2017_DEL_1530	0.00437318	[DEL_4:53079054-53088471]
4	53388027	53396217	Collins2017_DEL_1531	0.00728863	[DEL_4:53388027-53396217]
4	54069000	54081000	Collins2017_DEL_1532	0.00291545	[DEL_4:54069000-54081000]
4	54594000	54604000	Collins2017_DEL_1533	0.00145773	[DEL_4:54594000-54604000]
4	55491959	55498197	Collins2017_DEL_1534	0.00145773	[DEL_4:55491959-55498197]
4	56547373	56556968	Collins2017_DEL_1535	0.00145773	[DEL_4:56547373-56556968]
4	57538066	57546781	Collins2017_DEL_1536	0.00437318	[DEL_4:57538066-57546781]
4	57640801	57650212	Collins2017_DEL_1537	0.00145773	[DEL_4:57640801-57650212]
4	58249727	58262677	Collins2017_DEL_1538	0.0247813	[DEL_4:58249727-58262677]
4	58425196	58437807	Collins2017_DEL_1539	0.0131195	[DEL_4:58425196-58437807]
4	58484795	58492279	Collins2017_DEL_1540	0.00874636	[DEL_4:58484795-58492279]
4	58701251	58851475	Collins2017_DEL_1541	0.00145773	[DEL_4:58701251-58851475]
4	58810890	58819178	Collins2017_DEL_1542	0.00874636	[DEL_4:58810890-58819178]
4	59166236	59183057	Collins2017_DEL_1543	0.0131195	[DEL_4:59166236-59183057]
4	59425988	59435603	Collins2017_DEL_1544	0.221574	[DEL_4:59425988-59435603]
4	59943753	59952218	Collins2017_DEL_1545	0.752187	[DEL_4:59943753-59952218]
4	60136872	60147713	Collins2017_DEL_1546	0.00874636	[DEL_4:60136872-60147713]
4	60284708	60296094	Collins2017_DEL_1547	0.048105	[DEL_4:60284708-60296094]
4	60393750	60405155	Collins2017_DEL_1548	0.00145773	[DEL_4:60393750-60405155]
4	61329361	61335452	Collins2017_DEL_1549	0.51312	[DEL_4:61329361-61335452]
4	61476490	61484258	Collins2017_DEL_1550	0.00145773	[DEL_4:61476490-61484258]
4	61937625	61943211	Collins2017_DEL_1551	0.546647	[DEL_4:61937625-61943211]
4	61998559	62003551	Collins2017_DEL_1552	0.0233236	[DEL_4:61998559-62003551]
4	62098906	62112731	Collins2017_DEL_1553	0.00145773	[DEL_4:62098906-62112731]
4	62629234	62636845	Collins2017_DEL_1554	0.00291545	[DEL_4:62629234-62636845]
4	62730678	62737084	Collins2017_DEL_1555	0.00145773	[DEL_4:62730678-62737084]
4	63024971	63183006	Collins2017_DEL_1556	0.00145773	[DEL_4:63024971-63183006]
4	63668732	63677770	Collins2017_DEL_1557	0.383382	[DEL_4:63668732-63677770]
4	63895128	63951134	Collins2017_DEL_1558	0.00145773	[DEL_4:63895128-63951134]
4	64132854	64155035	Collins2017_DEL_1559	0.138484	[DEL_4:64132854-64155035]
4	64693624	64716123	Collins2017_DEL_1560	0.5	[DEL_4:64693624-64716123]
4	64967000	64977000	Collins2017_DEL_1561	0.00145773	[DEL_4:64967000-64977000]
4	65818453	65841965	Collins2017_DEL_1562	0.0058309	[DEL_4:65818453-65841965]
4	65831000	65842000	Collins2017_DEL_1563	0.00145773	[DEL_4:65831000-65842000]
4	66027000	66043000	Collins2017_DEL_1564	0.00145773	[DEL_4:66027000-66043000]
4	66176263	66183222	Collins2017_DEL_1565	0.00145773	[DEL_4:66176263-66183222]
4	66801301	66807869	Collins2017_DEL_1566	0.0451895	[DEL_4:66801301-66807869]
4	66960874	66972110	Collins2017_DEL_1567	0.00291545	[DEL_4:66960874-66972110]
4	67379035	67395537	Collins2017_DEL_1568	0.00145773	[DEL_4:67379035-67395537]
4	68847539	68889395	Collins2017_DEL_1569	0.00145773	[DEL_4:68847539-68889395]
4	69373253	69492782	Collins2017_DEL_1570	0.54519	[DEL_4:69373253-69492782]
4	69489500	69535000	Collins2017_DEL_1571	0.00437318	[DEL_4:69489500-69535000]
4	69508662	69529226	Collins2017_DEL_1572	0.0116618	[DEL_4:69508662-69529226]
4	70029854	70038263	Collins2017_DEL_1573	0.00145773	[DEL_4:70029854-70038263]
4	70122507	70233033	Collins2017_DEL_1574	0.294461	[DEL_4:70122507-70233033]
4	70466991	70475154	Collins2017_DEL_1575	0.342566	[DEL_4:70466991-70475154]
4	70602457	70609423	Collins2017_DEL_1576	0.00145773	[DEL_4:70602457-70609423]
4	71193624	71200883	Collins2017_DEL_1577	0.119534	[DEL_4:71193624-71200883]
4	71970000	71982000	Collins2017_DEL_1578	0.00145773	[DEL_4:71970000-71982000]
4	72061520	72069516	Collins2017_DEL_1579	0.00145773	[DEL_4:72061520-72069516]
4	73419226	73427245	Collins2017_DEL_1580	0.00728863	[DEL_4:73419226-73427245]
4	73551818	73563496	Collins2017_DEL_1581	0.074344	[DEL_4:73551818-73563496]
4	73626685	73633316	Collins2017_DEL_1582	0.00145773	[DEL_4:73626685-73633316]
4	73729057	73736818	Collins2017_DEL_1583	0.00145773	[DEL_4:73729057-73736818]
4	73911623	73925644	Collins2017_DEL_1584	0.00145773	[DEL_4:73911623-73925644]
4	74019316	74028945	Collins2017_DEL_1585	0.00145773	[DEL_4:74019316-74028945]
4	75641436	75649778	Collins2017_DEL_1586	0.827988	[DEL_4:75641436-75649778]
4	75943179	75950687	Collins2017_DEL_1587	0.291545	[DEL_4:75943179-75950687]
4	76605023	76623239	Collins2017_DEL_1588	0.00291545	[DEL_4:76605023-76623239]
4	76963083	76972754	Collins2017_DEL_1589	0.0247813	[DEL_4:76963083-76972754]
4	77780816	77791958	Collins2017_DEL_1590	0.00145773	[DEL_4:77780816-77791958]
4	78458536	78469817	Collins2017_DEL_1591	0.00145773	[DEL_4:78458536-78469817]
4	78489946	78499319	Collins2017_DEL_1592	0.00728863	[DEL_4:78489946-78499319]
4	79268232	79276397	Collins2017_DEL_1593	0.94898	[DEL_4:79268232-79276397]
4	79599598	79608541	Collins2017_DEL_1594	0.00145773	[DEL_4:79599598-79608541]
4	80813394	80825079	Collins2017_DEL_1595	0.00145773	[DEL_4:80813394-80825079]
4	80886951	80895027	Collins2017_DEL_1596	0.930029	[DEL_4:80886951-80895027]
4	81400305	81409145	Collins2017_DEL_1597	0.00145773	[DEL_4:81400305-81409145]
4	83189834	83229117	Collins2017_DEL_1598	0.00145773	[DEL_4:83189834-83229117]
4	83634498	83642000	Collins2017_DEL_1599	0.0058309	[DEL_4:83634498-83642000]
4	83913229	83920462	Collins2017_DEL_1600	0.03207	[DEL_4:83913229-83920462]
4	84861853	84868620	Collins2017_DEL_1601	0.00437318	[DEL_4:84861853-84868620]
4	85081898	85090769	Collins2017_DEL_1602	0.00291545	[DEL_4:85081898-85090769]
4	86098557	86120834	Collins2017_DEL_1603	0.00728863	[DEL_4:86098557-86120834]
4	86975356	86981331	Collins2017_DEL_1604	0.100583	[DEL_4:86975356-86981331]
4	87420254	87431571	Collins2017_DEL_1605	0.00145773	[DEL_4:87420254-87431571]
4	87644835	87652647	Collins2017_DEL_1606	0.424198	[DEL_4:87644835-87652647]
4	88073951	88080619	Collins2017_DEL_1607	0.0189504	[DEL_4:88073951-88080619]
4	88267238	88275305	Collins2017_DEL_1608	0.310496	[DEL_4:88267238-88275305]
4	88381503	88389208	Collins2017_DEL_1609	0.00145773	[DEL_4:88381503-88389208]
4	88482402	88487531	Collins2017_DEL_1610	0.225948	[DEL_4:88482402-88487531]
4	88666886	88674236	Collins2017_DEL_1611	0.00728863	[DEL_4:88666886-88674236]
4	89124535	89132993	Collins2017_DEL_1612	0.00145773	[DEL_4:89124535-89132993]
4	90232492	90239133	Collins2017_DEL_1613	0.00145773	[DEL_4:90232492-90239133]
4	90296877	90305718	Collins2017_DEL_1614	0.00145773	[DEL_4:90296877-90305718]
4	90555341	90563822	Collins2017_DEL_1615	0.0189504	[DEL_4:90555341-90563822]
4	90578774	90593247	Collins2017_DEL_1616	0.00145773	[DEL_4:90578774-90593247]
4	90853172	90953574	Collins2017_DEL_1617	0.00145773	[DEL_4:90853172-90953574]
4	91286620	91293507	Collins2017_DEL_1618	0.0218659	[DEL_4:91286620-91293507]
4	91595845	91603846	Collins2017_DEL_1619	0.988338	[DEL_4:91595845-91603846]
4	92072649	92082070	Collins2017_DEL_1620	0.0233236	[DEL_4:92072649-92082070]
4	92278062	92286113	Collins2017_DEL_1621	0.0393586	[DEL_4:92278062-92286113]
4	92471785	92479325	Collins2017_DEL_1622	0.0204082	[DEL_4:92471785-92479325]
4	92514967	92532603	Collins2017_DEL_1623	0.00145773	[DEL_4:92514967-92532603]
4	92861315	92889284	Collins2017_DEL_1624	0.00145773	[DEL_4:92861315-92889284]
4	92892377	92942977	Collins2017_DEL_1625	0.00145773	[DEL_4:92892377-92942977]
4	92957118	92968383	Collins2017_DEL_1626	0.00145773	[DEL_4:92957118-92968383]
4	93561885	93579655	Collins2017_DEL_1627	0.00874636	[DEL_4:93561885-93579655]
4	93854803	93863159	Collins2017_DEL_1628	0.237609	[DEL_4:93854803-93863159]
4	93898964	93911221	Collins2017_DEL_1629	0.00145773	[DEL_4:93898964-93911221]
4	93935586	93946544	Collins2017_DEL_1630	0.00291545	[DEL_4:93935586-93946544]
4	94169534	94178608	Collins2017_DEL_1631	0.00145773	[DEL_4:94169534-94178608]
4	94197175	94202994	Collins2017_DEL_1632	0.00291545	[DEL_4:94197175-94202994]
4	94558404	94566518	Collins2017_DEL_1633	0.641399	[DEL_4:94558404-94566518]
4	95173373	95180527	Collins2017_DEL_1634	0.00145773	[DEL_4:95173373-95180527]
4	96540390	96546968	Collins2017_DEL_1635	0.00145773	[DEL_4:96540390-96546968]
4	97151490	97239371	Collins2017_DEL_1636	0.00145773	[DEL_4:97151490-97239371]
4	97621404	97628086	Collins2017_DEL_1637	0.00145773	[DEL_4:97621404-97628086]
4	97728438	97737431	Collins2017_DEL_1638	0.00145773	[DEL_4:97728438-97737431]
4	97784389	97793670	Collins2017_DEL_1639	0.0204082	[DEL_4:97784389-97793670]
4	97925601	97963055	Collins2017_DEL_1640	0.00145773	[DEL_4:97925601-97963055]
4	98171374	98188657	Collins2017_DEL_1641	0.0116618	[DEL_4:98171374-98188657]
4	98353700	98361094	Collins2017_DEL_1642	0.21137	[DEL_4:98353700-98361094]
4	98727524	98738460	Collins2017_DEL_1643	0.00145773	[DEL_4:98727524-98738460]
4	99029043	99038429	Collins2017_DEL_1644	0.00145773	[DEL_4:99029043-99038429]
4	100107021	100124106	Collins2017_DEL_1645	0.00145773	[DEL_4:100107021-100124106]
4	100553249	100562140	Collins2017_DEL_1646	0.00145773	[DEL_4:100553249-100562140]
4	100960279	101004823	Collins2017_DEL_1647	0.00145773	[DEL_4:100960279-101004823]
4	101653203	101658741	Collins2017_DEL_1648	0.00437318	[DEL_4:101653203-101658741]
4	102080156	102086526	Collins2017_DEL_1649	0.00437318	[DEL_4:102080156-102086526]
4	102526223	102537487	Collins2017_DEL_1650	0.00437318	[DEL_4:102526223-102537487]
4	102715920	102731179	Collins2017_DEL_1651	0.00145773	[DEL_4:102715920-102731179]
4	102827500	103039489	Collins2017_DEL_1652	0.00145773	[DEL_4:102827500-103039489]
4	102972678	102981016	Collins2017_DEL_1653	0.00145773	[DEL_4:102972678-102981016]
4	103327537	103333226	Collins2017_DEL_1654	0.189504	[DEL_4:103327537-103333226]
4	103778008	103784509	Collins2017_DEL_1655	0.0233236	[DEL_4:103778008-103784509]
4	103871569	103876935	Collins2017_DEL_1656	0.0553936	[DEL_4:103871569-103876935]
4	104199940	104249314	Collins2017_DEL_1657	0.0102041	[DEL_4:104199940-104249314]
4	104473149	104480867	Collins2017_DEL_1658	0.0058309	[DEL_4:104473149-104480867]
4	104737211	104761908	Collins2017_DEL_1659	0.00437318	[DEL_4:104737211-104761908]
4	105015328	105026309	Collins2017_DEL_1660	0.00145773	[DEL_4:105015328-105026309]
4	106706362	106718294	Collins2017_DEL_1661	0.00145773	[DEL_4:106706362-106718294]
4	106936744	106944360	Collins2017_DEL_1662	0.0306122	[DEL_4:106936744-106944360]
4	107055433	107063988	Collins2017_DEL_1663	0.447522	[DEL_4:107055433-107063988]
4	107090603	107100364	Collins2017_DEL_1664	0.00145773	[DEL_4:107090603-107100364]
4	107603477	107610000	Collins2017_DEL_1665	0.122449	[DEL_4:107603477-107610000]
4	107706336	107714451	Collins2017_DEL_1666	0.00145773	[DEL_4:107706336-107714451]
4	108034975	108044308	Collins2017_DEL_1667	0.00145773	[DEL_4:108034975-108044308]
4	108062146	108076935	Collins2017_DEL_1668	0.0670554	[DEL_4:108062146-108076935]
4	108126697	108132795	Collins2017_DEL_1669	0.957726	[DEL_4:108126697-108132795]
4	108151928	108162827	Collins2017_DEL_1670	0.00291545	[DEL_4:108151928-108162827]
4	108275374	108280706	Collins2017_DEL_1671	0.310496	[DEL_4:108275374-108280706]
4	108509304	108517039	Collins2017_DEL_1672	0.0451895	[DEL_4:108509304-108517039]
4	108658674	108666147	Collins2017_DEL_1673	0.00145773	[DEL_4:108658674-108666147]
4	109245692	109252175	Collins2017_DEL_1674	0.00145773	[DEL_4:109245692-109252175]
4	109961048	109967381	Collins2017_DEL_1675	0.00874636	[DEL_4:109961048-109967381]
4	110836673	110845872	Collins2017_DEL_1676	0.00291545	[DEL_4:110836673-110845872]
4	111309000	111328000	Collins2017_DEL_1677	0.00145773	[DEL_4:111309000-111328000]
4	111998042	112014082	Collins2017_DEL_1678	0.00291545	[DEL_4:111998042-112014082]
4	112178657	112189373	Collins2017_DEL_1679	0.00145773	[DEL_4:112178657-112189373]
4	112235937	112243293	Collins2017_DEL_1680	0.22449	[DEL_4:112235937-112243293]
4	112296506	112310175	Collins2017_DEL_1681	0.00291545	[DEL_4:112296506-112310175]
4	112881330	112896627	Collins2017_DEL_1682	0.00145773	[DEL_4:112881330-112896627]
4	113042142	113053877	Collins2017_DEL_1683	0.00874636	[DEL_4:113042142-113053877]
4	113224063	113232472	Collins2017_DEL_1684	0.00291545	[DEL_4:113224063-113232472]
4	113416658	113424057	Collins2017_DEL_1685	0.00145773	[DEL_4:113416658-113424057]
4	113488619	113545942	Collins2017_DEL_1686	0.00145773	[DEL_4:113488619-113545942]
4	113496789	113502975	Collins2017_DEL_1687	0.206997	[DEL_4:113496789-113502975]
4	114546258	114565895	Collins2017_DEL_1688	0.00145773	[DEL_4:114546258-114565895]
4	114596386	114605874	Collins2017_DEL_1689	0.00145773	[DEL_4:114596386-114605874]
4	114741580	114760358	Collins2017_DEL_1690	0.00145773	[DEL_4:114741580-114760358]
4	115173956	115184715	Collins2017_DEL_1691	0.704082	[DEL_4:115173956-115184715]
4	115345358	115356072	Collins2017_DEL_1692	0.00145773	[DEL_4:115345358-115356072]
4	115506953	115514822	Collins2017_DEL_1693	0.253644	[DEL_4:115506953-115514822]
4	115927658	115933029	Collins2017_DEL_1694	0.358601	[DEL_4:115927658-115933029]
4	116165823	116178183	Collins2017_DEL_1695	0.0801749	[DEL_4:116165823-116178183]
4	116807245	116829316	Collins2017_DEL_1696	0.00145773	[DEL_4:116807245-116829316]
4	116896053	116902997	Collins2017_DEL_1697	0.00145773	[DEL_4:116896053-116902997]
4	117324267	117410726	Collins2017_DEL_1698	0.00145773	[DEL_4:117324267-117410726]
4	118261624	118268150	Collins2017_DEL_1699	0.00145773	[DEL_4:118261624-118268150]
4	118684131	118694365	Collins2017_DEL_1700	0.00291545	[DEL_4:118684131-118694365]
4	119124600	119131617	Collins2017_DEL_1701	0.317784	[DEL_4:119124600-119131617]
4	119242559	119248121	Collins2017_DEL_1702	0.0174927	[DEL_4:119242559-119248121]
4	119277430	119310754	Collins2017_DEL_1703	0.00145773	[DEL_4:119277430-119310754]
4	119397243	119410379	Collins2017_DEL_1704	0.00728863	[DEL_4:119397243-119410379]
4	119416892	119431468	Collins2017_DEL_1705	0.00145773	[DEL_4:119416892-119431468]
4	119686642	119694296	Collins2017_DEL_1706	0.00145773	[DEL_4:119686642-119694296]
4	120914225	120921547	Collins2017_DEL_1707	0.00291545	[DEL_4:120914225-120921547]
4	121522396	121545969	Collins2017_DEL_1708	0.00145773	[DEL_4:121522396-121545969]
4	122281617	122291010	Collins2017_DEL_1709	0.106414	[DEL_4:122281617-122291010]
4	122321538	122336253	Collins2017_DEL_1710	0.00145773	[DEL_4:122321538-122336253]
4	123405589	123417405	Collins2017_DEL_1711	0.00145773	[DEL_4:123405589-123417405]
4	126101176	126112494	Collins2017_DEL_1712	0.00145773	[DEL_4:126101176-126112494]
4	126685440	126698168	Collins2017_DEL_1713	0.00145773	[DEL_4:126685440-126698168]
4	127046385	127057805	Collins2017_DEL_1714	0.00145773	[DEL_4:127046385-127057805]
4	129843812	129851235	Collins2017_DEL_1715	0.00145773	[DEL_4:129843812-129851235]
4	130060908	130070478	Collins2017_DEL_1716	0.0306122	[DEL_4:130060908-130070478]
4	130215813	130221042	Collins2017_DEL_1717	0.107872	[DEL_4:130215813-130221042]
4	130968892	130992832	Collins2017_DEL_1718	0.00145773	[DEL_4:130968892-130992832]
4	132427724	132435877	Collins2017_DEL_1719	0.0058309	[DEL_4:132427724-132435877]
4	132486231	132493810	Collins2017_DEL_1720	0.016035	[DEL_4:132486231-132493810]
4	133852210	133951434	Collins2017_DEL_1721	0.00145773	[DEL_4:133852210-133951434]
4	133864746	133872637	Collins2017_DEL_1722	0.03207	[DEL_4:133864746-133872637]
4	133922000	133932000	Collins2017_DEL_1723	0.00145773	[DEL_4:133922000-133932000]
4	134172231	134183464	Collins2017_DEL_1724	0.00437318	[DEL_4:134172231-134183464]
4	134200798	134238310	Collins2017_DEL_1725	0.00145773	[DEL_4:134200798-134238310]
4	134918127	135190225	Collins2017_DEL_1726	0.00145773	[DEL_4:134918127-135190225]
4	135053127	135093955	Collins2017_DEL_1727	0.00145773	[DEL_4:135053127-135093955]
4	135128423	135149775	Collins2017_DEL_1728	0.00145773	[DEL_4:135128423-135149775]
4	135431557	135436622	Collins2017_DEL_1729	0.301749	[DEL_4:135431557-135436622]
4	135817221	135839759	Collins2017_DEL_1730	0.00145773	[DEL_4:135817221-135839759]
4	135946563	135957389	Collins2017_DEL_1731	0.00145773	[DEL_4:135946563-135957389]
4	136087877	136095003	Collins2017_DEL_1732	0.0058309	[DEL_4:136087877-136095003]
4	137702991	137713963	Collins2017_DEL_1733	0.00145773	[DEL_4:137702991-137713963]
4	138090887	138101521	Collins2017_DEL_1734	0.287172	[DEL_4:138090887-138101521]
4	138178721	138192244	Collins2017_DEL_1735	0.00874636	[DEL_4:138178721-138192244]
4	138323080	138334490	Collins2017_DEL_1736	0.00145773	[DEL_4:138323080-138334490]
4	138858250	138865632	Collins2017_DEL_1737	0.00145773	[DEL_4:138858250-138865632]
4	139467983	139475011	Collins2017_DEL_1738	0.908163	[DEL_4:139467983-139475011]
4	140230778	140239258	Collins2017_DEL_1739	0.0276968	[DEL_4:140230778-140239258]
4	141017896	141027034	Collins2017_DEL_1740	0.00145773	[DEL_4:141017896-141027034]
4	142230020	142235515	Collins2017_DEL_1741	0.0918367	[DEL_4:142230020-142235515]
4	143670727	143680484	Collins2017_DEL_1742	0.00145773	[DEL_4:143670727-143680484]
4	144840000	144950000	Collins2017_DEL_1743	0.00145773	[DEL_4:144840000-144950000]
4	144910000	145014000	Collins2017_DEL_1744	0.00437318	[DEL_4:144910000-145014000]
4	144930000	145050000	Collins2017_DEL_1745	0.00145773	[DEL_4:144930000-145050000]
4	145315010	145320252	Collins2017_DEL_1746	0.230321	[DEL_4:145315010-145320252]
4	146173436	146178519	Collins2017_DEL_1747	0.00145773	[DEL_4:146173436-146178519]
4	146274000	146287500	Collins2017_DEL_1748	0.00291545	[DEL_4:146274000-146287500]
4	146918091	146928306	Collins2017_DEL_1749	0.588921	[DEL_4:146918091-146928306]
4	146967697	146978008	Collins2017_DEL_1750	0.00145773	[DEL_4:146967697-146978008]
4	148493595	148502335	Collins2017_DEL_1751	0.0102041	[DEL_4:148493595-148502335]
4	149418881	149433016	Collins2017_DEL_1752	0.00145773	[DEL_4:149418881-149433016]
4	150149944	150225597	Collins2017_DEL_1753	0.00145773	[DEL_4:150149944-150225597]
4	150872189	150957873	Collins2017_DEL_1754	0.00145773	[DEL_4:150872189-150957873]
4	151575177	151583052	Collins2017_DEL_1755	0.00145773	[DEL_4:151575177-151583052]
4	151873929	151886731	Collins2017_DEL_1756	0.0218659	[DEL_4:151873929-151886731]
4	152788614	152795614	Collins2017_DEL_1757	0.109329	[DEL_4:152788614-152795614]
4	152913389	152918977	Collins2017_DEL_1758	0.00145773	[DEL_4:152913389-152918977]
4	152989661	152995863	Collins2017_DEL_1759	0.0247813	[DEL_4:152989661-152995863]
4	154395551	154405326	Collins2017_DEL_1760	0.00145773	[DEL_4:154395551-154405326]
4	154996230	155051139	Collins2017_DEL_1761	0.00291545	[DEL_4:154996230-155051139]
4	155782019	155793902	Collins2017_DEL_1762	0.00145773	[DEL_4:155782019-155793902]
4	156456497	156483559	Collins2017_DEL_1763	0.00145773	[DEL_4:156456497-156483559]
4	156463684	156471850	Collins2017_DEL_1764	0.00291545	[DEL_4:156463684-156471850]
4	156592586	156599246	Collins2017_DEL_1765	0.0058309	[DEL_4:156592586-156599246]
4	156671617	156679909	Collins2017_DEL_1766	0.0058309	[DEL_4:156671617-156679909]
4	156958346	156974805	Collins2017_DEL_1767	0.0393586	[DEL_4:156958346-156974805]
4	157406004	157414143	Collins2017_DEL_1768	0.00437318	[DEL_4:157406004-157414143]
4	158183526	158197832	Collins2017_DEL_1769	0.00145773	[DEL_4:158183526-158197832]
4	160810104	160823253	Collins2017_DEL_1770	0.00145773	[DEL_4:160810104-160823253]
4	161045900	161073900	Collins2017_DEL_1771	0.0495627	[DEL_4:161045900-161073900]
4	161158610	161167800	Collins2017_DEL_1772	0.00145773	[DEL_4:161158610-161167800]
4	161187000	161199000	Collins2017_DEL_1773	0.00145773	[DEL_4:161187000-161199000]
4	161218307	161227964	Collins2017_DEL_1774	0.00145773	[DEL_4:161218307-161227964]
4	161637417	161690855	Collins2017_DEL_1775	0.00145773	[DEL_4:161637417-161690855]
4	161878056	161886094	Collins2017_DEL_1776	0.354227	[DEL_4:161878056-161886094]
4	162053129	162064135	Collins2017_DEL_1777	0.0131195	[DEL_4:162053129-162064135]
4	163184677	163199647	Collins2017_DEL_1778	0.00145773	[DEL_4:163184677-163199647]
4	163270858	163281110	Collins2017_DEL_1779	0.00145773	[DEL_4:163270858-163281110]
4	163276518	163282881	Collins2017_DEL_1780	0.0262391	[DEL_4:163276518-163282881]
4	164127853	164135003	Collins2017_DEL_1781	0.0102041	[DEL_4:164127853-164135003]
4	165202367	165208674	Collins2017_DEL_1782	0.0291545	[DEL_4:165202367-165208674]
4	165568016	165593909	Collins2017_DEL_1783	0.00145773	[DEL_4:165568016-165593909]
4	166548517	166558239	Collins2017_DEL_1784	0.00145773	[DEL_4:166548517-166558239]
4	167106829	167114932	Collins2017_DEL_1785	0.0102041	[DEL_4:167106829-167114932]
4	167160000	167190000	Collins2017_DEL_1786	0.00437318	[DEL_4:167160000-167190000]
4	167317506	167387625	Collins2017_DEL_1787	0.00145773	[DEL_4:167317506-167387625]
4	167458763	167497727	Collins2017_DEL_1788	0.00145773	[DEL_4:167458763-167497727]
4	167675126	167683760	Collins2017_DEL_1789	0.95481	[DEL_4:167675126-167683760]
4	168416736	168424477	Collins2017_DEL_1790	0.00437318	[DEL_4:168416736-168424477]
4	168608535	168624936	Collins2017_DEL_1791	0.00145773	[DEL_4:168608535-168624936]
4	168806918	168993967	Collins2017_DEL_1792	0.00291545	[DEL_4:168806918-168993967]
4	169081094	169090496	Collins2017_DEL_1793	0.00145773	[DEL_4:169081094-169090496]
4	169929771	169942377	Collins2017_DEL_1794	0.00145773	[DEL_4:169929771-169942377]
4	171068867	171073692	Collins2017_DEL_1795	0.0247813	[DEL_4:171068867-171073692]
4	171265551	171274285	Collins2017_DEL_1796	0.0874636	[DEL_4:171265551-171274285]
4	172373168	172380283	Collins2017_DEL_1797	0.906706	[DEL_4:172373168-172380283]
4	172644707	172652634	Collins2017_DEL_1798	0.0174927	[DEL_4:172644707-172652634]
4	172833622	172864017	Collins2017_DEL_1799	0.00145773	[DEL_4:172833622-172864017]
4	172987434	172993684	Collins2017_DEL_1800	0.688047	[DEL_4:172987434-172993684]
4	173424482	173435221	Collins2017_DEL_1801	0.966472	[DEL_4:173424482-173435221]
4	174531214	174537682	Collins2017_DEL_1802	0.0655977	[DEL_4:174531214-174537682]
4	175302861	175314534	Collins2017_DEL_1803	0.00145773	[DEL_4:175302861-175314534]
4	175764271	175777924	Collins2017_DEL_1804	0.00145773	[DEL_4:175764271-175777924]
4	176426831	176433304	Collins2017_DEL_1805	0.00437318	[DEL_4:176426831-176433304]
4	176670683	176680852	Collins2017_DEL_1806	0.00291545	[DEL_4:176670683-176680852]
4	177437871	177448372	Collins2017_DEL_1807	0.00145773	[DEL_4:177437871-177448372]
4	177998772	178006238	Collins2017_DEL_1808	0.00145773	[DEL_4:177998772-178006238]
4	178035446	178047126	Collins2017_DEL_1809	0.00145773	[DEL_4:178035446-178047126]
4	178050458	178058849	Collins2017_DEL_1810	0.00145773	[DEL_4:178050458-178058849]
4	178205851	178217217	Collins2017_DEL_1811	0.00291545	[DEL_4:178205851-178217217]
4	178374136	178387945	Collins2017_DEL_1812	0.00145773	[DEL_4:178374136-178387945]
4	178592719	178612807	Collins2017_DEL_1813	0.00291545	[DEL_4:178592719-178612807]
4	179240071	179247877	Collins2017_DEL_1814	0.0379009	[DEL_4:179240071-179247877]
4	181734353	181742159	Collins2017_DEL_1815	0.0102041	[DEL_4:181734353-181742159]
4	183788335	183795927	Collins2017_DEL_1816	0.00145773	[DEL_4:183788335-183795927]
4	184654825	184660365	Collins2017_DEL_1817	0.255102	[DEL_4:184654825-184660365]
4	184984799	184990252	Collins2017_DEL_1818	0.00437318	[DEL_4:184984799-184990252]
4	185156142	185169589	Collins2017_DEL_1819	0.00145773	[DEL_4:185156142-185169589]
4	185731485	185742328	Collins2017_DEL_1820	0.0058309	[DEL_4:185731485-185742328]
4	185751375	185762550	Collins2017_DEL_1821	0.0058309	[DEL_4:185751375-185762550]
4	185760243	185770716	Collins2017_DEL_1822	0.0145773	[DEL_4:185760243-185770716]
4	185899454	185906966	Collins2017_DEL_1823	0.00145773	[DEL_4:185899454-185906966]
4	186392093	186404800	Collins2017_DEL_1824	0.00145773	[DEL_4:186392093-186404800]
4	186397126	186421894	Collins2017_DEL_1825	0.00728863	[DEL_4:186397126-186421894]
4	186440202	186445664	Collins2017_DEL_1826	0.35277	[DEL_4:186440202-186445664]
4	187019832	187028594	Collins2017_DEL_1827	0.00145773	[DEL_4:187019832-187028594]
4	187091862	187099001	Collins2017_DEL_1828	0.727405	[DEL_4:187091862-187099001]
4	187352698	187358425	Collins2017_DEL_1829	0.602041	[DEL_4:187352698-187358425]
4	187842584	187851901	Collins2017_DEL_1830	0.0058309	[DEL_4:187842584-187851901]
4	187880172	187894954	Collins2017_DEL_1831	0.137026	[DEL_4:187880172-187894954]
4	188149040	188162869	Collins2017_DEL_1832	0.00145773	[DEL_4:188149040-188162869]
4	188926747	188939040	Collins2017_DEL_1833	0.0058309	[DEL_4:188926747-188939040]
4	188990520	188998473	Collins2017_DEL_1834	0.00145773	[DEL_4:188990520-188998473]
4	189038324	189051777	Collins2017_DEL_1835	0.00145773	[DEL_4:189038324-189051777]
4	189159696	189166805	Collins2017_DEL_1836	0.00145773	[DEL_4:189159696-189166805]
4	189194005	189202390	Collins2017_DEL_1837	0.00145773	[DEL_4:189194005-189202390]
4	189248273	189269505	Collins2017_DEL_1838	0.00874636	[DEL_4:189248273-189269505]
4	189576017	189589428	Collins2017_DEL_1839	0.00145773	[DEL_4:189576017-189589428]
4	189990371	190141180	Collins2017_DEL_1840	0.00145773	[DEL_4:189990371-190141180]
4	190056568	190065061	Collins2017_DEL_1841	0.881924	[DEL_4:190056568-190065061]
4	190191112	190203082	Collins2017_DEL_1842	0.536443	[DEL_4:190191112-190203082]
4	190230574	190242345	Collins2017_DEL_1843	0.00145773	[DEL_4:190230574-190242345]
4	190390564	190399088	Collins2017_DEL_1844	0.00874636	[DEL_4:190390564-190399088]
4	190530000	190680000	Collins2017_DEL_1845	0.00145773	[DEL_4:190530000-190680000]
4	190539000	190570000	Collins2017_DEL_1846	0.00145773	[DEL_4:190539000-190570000]
4	190593000	190611500	Collins2017_DEL_1847	0.00145773	[DEL_4:190593000-190611500]
4	190653000	190665000	Collins2017_DEL_1848	0.00145773	[DEL_4:190653000-190665000]
4	190668250	190681000	Collins2017_DEL_1849	0.00145773	[DEL_4:190668250-190681000]
4	190733074	190740231	Collins2017_DEL_1850	0.00291545	[DEL_4:190733074-190740231]
5	16911	24920	Collins2017_DEL_1851	0.0364431	[DEL_5:16911-24920]
5	24966	37710	Collins2017_DEL_1852	0.00145773	[DEL_5:24966-37710]
5	256858	263833	Collins2017_DEL_1853	0.148688	[DEL_5:256858-263833]
5	897778	907036	Collins2017_DEL_1854	0.00145773	[DEL_5:897778-907036]
5	1041417	1049600	Collins2017_DEL_1855	0.00728863	[DEL_5:1041417-1049600]
5	1967332	1973416	Collins2017_DEL_1856	0.739067	[DEL_5:1967332-1973416]
5	2038604	2067350	Collins2017_DEL_1857	0.0058309	[DEL_5:2038604-2067350]
5	2550861	2560158	Collins2017_DEL_1858	0.00145773	[DEL_5:2550861-2560158]
5	2780389	2794061	Collins2017_DEL_1859	0.00145773	[DEL_5:2780389-2794061]
5	3218128	3226389	Collins2017_DEL_1860	0.00291545	[DEL_5:3218128-3226389]
5	3344758	3350719	Collins2017_DEL_1861	0.00291545	[DEL_5:3344758-3350719]
5	3656100	3662316	Collins2017_DEL_1862	0.00437318	[DEL_5:3656100-3662316]
5	3956960	3971630	Collins2017_DEL_1863	0.00728863	[DEL_5:3956960-3971630]
5	4538339	4546699	Collins2017_DEL_1864	0.00145773	[DEL_5:4538339-4546699]
5	4661099	4672544	Collins2017_DEL_1865	0.00145773	[DEL_5:4661099-4672544]
5	6510466	6516720	Collins2017_DEL_1866	0.0058309	[DEL_5:6510466-6516720]
5	7170098	7196479	Collins2017_DEL_1867	0.0408163	[DEL_5:7170098-7196479]
5	7916328	7921638	Collins2017_DEL_1868	0.0422741	[DEL_5:7916328-7921638]
5	8110165	8122572	Collins2017_DEL_1869	0.00145773	[DEL_5:8110165-8122572]
5	8433145	8445405	Collins2017_DEL_1870	0.00291545	[DEL_5:8433145-8445405]
5	8590745	8599241	Collins2017_DEL_1871	0.0145773	[DEL_5:8590745-8599241]
5	8701949	8749600	Collins2017_DEL_1872	0.0379009	[DEL_5:8701949-8749600]
5	8867387	8879965	Collins2017_DEL_1873	0.00145773	[DEL_5:8867387-8879965]
5	9266664	9276644	Collins2017_DEL_1874	0.00437318	[DEL_5:9266664-9276644]
5	9900300	9926471	Collins2017_DEL_1875	0.0276968	[DEL_5:9900300-9926471]
5	11126781	11135941	Collins2017_DEL_1876	0.00145773	[DEL_5:11126781-11135941]
5	11634121	11642473	Collins2017_DEL_1877	0.00145773	[DEL_5:11634121-11642473]
5	12364448	12380620	Collins2017_DEL_1878	0.00145773	[DEL_5:12364448-12380620]
5	12674166	12742548	Collins2017_DEL_1879	0.00145773	[DEL_5:12674166-12742548]
5	12810064	12821520	Collins2017_DEL_1880	0.699708	[DEL_5:12810064-12821520]
5	12849654	12857448	Collins2017_DEL_1881	0.00291545	[DEL_5:12849654-12857448]
5	13053210	13061103	Collins2017_DEL_1882	0.00145773	[DEL_5:13053210-13061103]
5	13415696	13423882	Collins2017_DEL_1883	0.35277	[DEL_5:13415696-13423882]
5	13596366	13609204	Collins2017_DEL_1884	0.00291545	[DEL_5:13596366-13609204]
5	15905466	15913239	Collins2017_DEL_1885	0.00291545	[DEL_5:15905466-15913239]
5	16973671	16980101	Collins2017_DEL_1886	0.00437318	[DEL_5:16973671-16980101]
5	17341777	17358267	Collins2017_DEL_1887	0.0291545	[DEL_5:17341777-17358267]
5	17480000	17510000	Collins2017_DEL_1888	0.00291545	[DEL_5:17480000-17510000]
5	17482000	17518500	Collins2017_DEL_1889	0.00145773	[DEL_5:17482000-17518500]
5	17496000	17517000	Collins2017_DEL_1890	0.0058309	[DEL_5:17496000-17517000]
5	17503293	17760720	Collins2017_DEL_1891	0.00291545	[DEL_5:17503293-17760720]
5	17517165	17669220	Collins2017_DEL_1892	0.00145773	[DEL_5:17517165-17669220]
5	17581500	17612500	Collins2017_DEL_1893	0.00145773	[DEL_5:17581500-17612500]
5	17582762	17593048	Collins2017_DEL_1894	0.00145773	[DEL_5:17582762-17593048]
5	17597714	17650857	Collins2017_DEL_1895	0.0306122	[DEL_5:17597714-17650857]
5	17599571	17629714	Collins2017_DEL_1896	0.00291545	[DEL_5:17599571-17629714]
5	17615831	17760947	Collins2017_DEL_1897	0.00145773	[DEL_5:17615831-17760947]
5	17618324	17647093	Collins2017_DEL_1898	0.0276968	[DEL_5:17618324-17647093]
5	17632508	17669639	Collins2017_DEL_1899	0.00145773	[DEL_5:17632508-17669639]
5	17632606	17690165	Collins2017_DEL_1900	0.00145773	[DEL_5:17632606-17690165]
5	17635289	17651311	Collins2017_DEL_1901	0.00437318	[DEL_5:17635289-17651311]
5	17710452	17720843	Collins2017_DEL_1902	0.00291545	[DEL_5:17710452-17720843]
5	17959838	17994042	Collins2017_DEL_1903	0.00145773	[DEL_5:17959838-17994042]
5	18642696	18649604	Collins2017_DEL_1904	0.0189504	[DEL_5:18642696-18649604]
5	18660000	18780000	Collins2017_DEL_1905	0.00145773	[DEL_5:18660000-18780000]
5	19222304	19233526	Collins2017_DEL_1906	0.00291545	[DEL_5:19222304-19233526]
5	19277081	19289175	Collins2017_DEL_1907	0.00145773	[DEL_5:19277081-19289175]
5	19436180	19444425	Collins2017_DEL_1908	0.00145773	[DEL_5:19436180-19444425]
5	20340272	20349745	Collins2017_DEL_1909	0.00145773	[DEL_5:20340272-20349745]
5	20418508	20429643	Collins2017_DEL_1910	0.0102041	[DEL_5:20418508-20429643]
5	20524896	20532486	Collins2017_DEL_1911	0.00291545	[DEL_5:20524896-20532486]
5	21429060	21525302	Collins2017_DEL_1912	0.00145773	[DEL_5:21429060-21525302]
5	21531223	21540304	Collins2017_DEL_1913	0.00437318	[DEL_5:21531223-21540304]
5	21610263	21616064	Collins2017_DEL_1914	0.0393586	[DEL_5:21610263-21616064]
5	22032343	22045540	Collins2017_DEL_1915	0.00145773	[DEL_5:22032343-22045540]
5	22115126	22123240	Collins2017_DEL_1916	0.00145773	[DEL_5:22115126-22123240]
5	23253034	23260067	Collins2017_DEL_1917	0.00145773	[DEL_5:23253034-23260067]
5	24307798	24315334	Collins2017_DEL_1918	0.00145773	[DEL_5:24307798-24315334]
5	24369557	24374564	Collins2017_DEL_1919	0.584548	[DEL_5:24369557-24374564]
5	24776745	24786746	Collins2017_DEL_1920	0.00874636	[DEL_5:24776745-24786746]
5	25389492	25430241	Collins2017_DEL_1921	0.00291545	[DEL_5:25389492-25430241]
5	25887243	25892865	Collins2017_DEL_1922	0.00437318	[DEL_5:25887243-25892865]
5	26795787	26802672	Collins2017_DEL_1923	0.559767	[DEL_5:26795787-26802672]
5	27605335	27634492	Collins2017_DEL_1924	0.00291545	[DEL_5:27605335-27634492]
5	28215380	28226078	Collins2017_DEL_1925	0.0218659	[DEL_5:28215380-28226078]
5	28244255	28254197	Collins2017_DEL_1926	0.0058309	[DEL_5:28244255-28254197]
5	28490258	28497176	Collins2017_DEL_1927	0.0102041	[DEL_5:28490258-28497176]
5	28587107	28594491	Collins2017_DEL_1928	0.00145773	[DEL_5:28587107-28594491]
5	29332099	29338882	Collins2017_DEL_1929	0.00145773	[DEL_5:29332099-29338882]
5	29529646	29541057	Collins2017_DEL_1930	0.0276968	[DEL_5:29529646-29541057]
5	29574609	29626940	Collins2017_DEL_1931	0.00145773	[DEL_5:29574609-29626940]
5	29578000	29593000	Collins2017_DEL_1932	0.00145773	[DEL_5:29578000-29593000]
5	29836959	29846099	Collins2017_DEL_1933	0.00145773	[DEL_5:29836959-29846099]
5	30336977	30351563	Collins2017_DEL_1934	0.00145773	[DEL_5:30336977-30351563]
5	33286847	33323829	Collins2017_DEL_1935	0.00145773	[DEL_5:33286847-33323829]
5	34009039	34017590	Collins2017_DEL_1936	0.00145773	[DEL_5:34009039-34017590]
5	34072986	34087848	Collins2017_DEL_1937	0.00291545	[DEL_5:34072986-34087848]
5	34303459	34309535	Collins2017_DEL_1938	0.228863	[DEL_5:34303459-34309535]
5	34459520	34468782	Collins2017_DEL_1939	0.00145773	[DEL_5:34459520-34468782]
5	34474134	34488120	Collins2017_DEL_1940	0.00145773	[DEL_5:34474134-34488120]
5	37251605	37258546	Collins2017_DEL_1941	0.0218659	[DEL_5:37251605-37258546]
5	37548409	37557361	Collins2017_DEL_1942	0.00145773	[DEL_5:37548409-37557361]
5	39076448	39101668	Collins2017_DEL_1943	0.00145773	[DEL_5:39076448-39101668]
5	39846554	39852111	Collins2017_DEL_1944	0.0058309	[DEL_5:39846554-39852111]
5	39967970	39977340	Collins2017_DEL_1945	0.0058309	[DEL_5:39967970-39977340]
5	40112598	40124465	Collins2017_DEL_1946	0.00291545	[DEL_5:40112598-40124465]
5	40333670	40353230	Collins2017_DEL_1947	0.00437318	[DEL_5:40333670-40353230]
5	40778369	40787749	Collins2017_DEL_1948	0.00145773	[DEL_5:40778369-40787749]
5	40920558	40944564	Collins2017_DEL_1949	0.00145773	[DEL_5:40920558-40944564]
5	40948832	40955523	Collins2017_DEL_1950	0.00145773	[DEL_5:40948832-40955523]
5	41224719	41244587	Collins2017_DEL_1951	0.00145773	[DEL_5:41224719-41244587]
5	41254889	41264196	Collins2017_DEL_1952	0.00145773	[DEL_5:41254889-41264196]
5	41521398	41527964	Collins2017_DEL_1953	0.00145773	[DEL_5:41521398-41527964]
5	41585103	41597921	Collins2017_DEL_1954	0.00291545	[DEL_5:41585103-41597921]
5	41591590	41598596	Collins2017_DEL_1955	0.00145773	[DEL_5:41591590-41598596]
5	42627382	42633032	Collins2017_DEL_1956	0.189504	[DEL_5:42627382-42633032]
5	42979894	43021071	Collins2017_DEL_1957	0.00145773	[DEL_5:42979894-43021071]
5	44569394	44578890	Collins2017_DEL_1958	0.00728863	[DEL_5:44569394-44578890]
5	45004066	45015272	Collins2017_DEL_1959	0.354227	[DEL_5:45004066-45015272]
5	45621171	45627477	Collins2017_DEL_1960	0.00291545	[DEL_5:45621171-45627477]
5	45792208	45803700	Collins2017_DEL_1961	0.00145773	[DEL_5:45792208-45803700]
5	45857667	45882333	Collins2017_DEL_1962	0.0058309	[DEL_5:45857667-45882333]
5	45929240	45945399	Collins2017_DEL_1963	0.00437318	[DEL_5:45929240-45945399]
5	45949088	45972891	Collins2017_DEL_1964	0.0189504	[DEL_5:45949088-45972891]
5	45965632	45986366	Collins2017_DEL_1965	0.00145773	[DEL_5:45965632-45986366]
5	46020765	46040664	Collins2017_DEL_1966	0.00291545	[DEL_5:46020765-46040664]
5	46042843	46050420	Collins2017_DEL_1967	0.00145773	[DEL_5:46042843-46050420]
5	46088013	46115210	Collins2017_DEL_1968	0.00145773	[DEL_5:46088013-46115210]
5	46115449	46138437	Collins2017_DEL_1969	0.00145773	[DEL_5:46115449-46138437]
5	46138416	46186039	Collins2017_DEL_1970	0.00145773	[DEL_5:46138416-46186039]
5	46269723	46277034	Collins2017_DEL_1971	0.762391	[DEL_5:46269723-46277034]
5	46320000	46410000	Collins2017_DEL_1972	0.00291545	[DEL_5:46320000-46410000]
5	49530500	49543500	Collins2017_DEL_1973	0.00145773	[DEL_5:49530500-49543500]
5	49565233	49582875	Collins2017_DEL_1974	0.00145773	[DEL_5:49565233-49582875]
5	49732762	49741433	Collins2017_DEL_1975	0.00145773	[DEL_5:49732762-49741433]
5	49880000	49893000	Collins2017_DEL_1976	0.00145773	[DEL_5:49880000-49893000]
5	50233281	50240678	Collins2017_DEL_1977	0.381924	[DEL_5:50233281-50240678]
5	51574156	51580768	Collins2017_DEL_1978	0.0058309	[DEL_5:51574156-51580768]
5	52665586	52683808	Collins2017_DEL_1979	0.00145773	[DEL_5:52665586-52683808]
5	52911139	52920028	Collins2017_DEL_1980	0.00291545	[DEL_5:52911139-52920028]
5	53928300	53935681	Collins2017_DEL_1981	0.00145773	[DEL_5:53928300-53935681]
5	54108723	54121971	Collins2017_DEL_1982	0.0174927	[DEL_5:54108723-54121971]
5	54907147	54911520	Collins2017_DEL_1983	0.00291545	[DEL_5:54907147-54911520]
5	56764073	56772037	Collins2017_DEL_1984	0.00145773	[DEL_5:56764073-56772037]
5	57322566	57334869	Collins2017_DEL_1985	0.966472	[DEL_5:57322566-57334869]
5	57679380	57687570	Collins2017_DEL_1986	0.997085	[DEL_5:57679380-57687570]
5	57954866	57961310	Collins2017_DEL_1987	0.00874636	[DEL_5:57954866-57961310]
5	58239309	58246770	Collins2017_DEL_1988	0.00145773	[DEL_5:58239309-58246770]
5	58890970	58941524	Collins2017_DEL_1989	0.00145773	[DEL_5:58890970-58941524]
5	59487962	59496991	Collins2017_DEL_1990	0.058309	[DEL_5:59487962-59496991]
5	59714819	59723096	Collins2017_DEL_1991	0.00145773	[DEL_5:59714819-59723096]
5	59946674	59953058	Collins2017_DEL_1992	0.0626822	[DEL_5:59946674-59953058]
5	60399873	60405375	Collins2017_DEL_1993	0.0058309	[DEL_5:60399873-60405375]
5	61101898	61121030	Collins2017_DEL_1994	0.00145773	[DEL_5:61101898-61121030]
5	62580740	62589178	Collins2017_DEL_1995	0.00145773	[DEL_5:62580740-62589178]
5	62783591	62822415	Collins2017_DEL_1996	0.00145773	[DEL_5:62783591-62822415]
5	63696757	63702187	Collins2017_DEL_1997	0.0874636	[DEL_5:63696757-63702187]
5	64632119	64641723	Collins2017_DEL_1998	0.00291545	[DEL_5:64632119-64641723]
5	64947628	64961233	Collins2017_DEL_1999	0.00145773	[DEL_5:64947628-64961233]
[truncated: 4,444 more rows]

## Sheet: DUP
Chr (GRCh37)	Start	End	SV ID	Variant Frequency	Map
1	0	95167	Collins2017_DUP_1	0.0058309	[DUP_1:0-95167]
1	42000	144000	Collins2017_DUP_2	0.00291545	[DUP_1:42000-144000]
1	45556	85889	Collins2017_DUP_3	0.00145773	DUP_1:45556-85889]
1	132000	153000	Collins2017_DUP_4	0.00145773	DUP_1:132000-153000]
1	220000	260000	Collins2017_DUP_5	0.00291545	[DUP_1:220000-260000]
1	231000	259500	Collins2017_DUP_6	0.00145773	[DUP_1:231000-259500]
1	668258	848477	Collins2017_DUP_7	0.00437318	[DUP_1:668258-848477]
1	710000	741000	Collins2017_DUP_8	0.00291545	DUP_1:710000-741000]
1	710000	760000	Collins2017_DUP_9	0.00145773	[DUP_1:710000-760000]
1	721481	840652	Collins2017_DUP_10	0.00291545	[DUP_1:721481-840652]
1	837000	1026000	Collins2017_DUP_11	0.00291545	DUP_1:837000-1026000]
1	857333	868667	Collins2017_DUP_12	0.00145773	[DUP_1:857333-868667]
1	983431	1082291	Collins2017_DUP_13	0.00145773	DUP_1:983431-1082291]
1	994750	1007500	Collins2017_DUP_14	0.00145773	[DUP_1:994750-1007500]
1	1051500	1061500	Collins2017_DUP_15	0.00145773	[DUP_1:1051500-1061500]
1	1134000	1155667	Collins2017_DUP_16	0.00145773	[DUP_1:1134000-1155667]
1	1171348	1181913	Collins2017_DUP_17	0.00291545	[DUP_1:1171348-1181913]
1	1220000	1292000	Collins2017_DUP_18	0.0058309	[DUP_1:1220000-1292000]
1	1355667	1379000	Collins2017_DUP_19	0.00291545	DUP_1:1355667-1379000]
1	1418021	1435476	Collins2017_DUP_20	0.00145773	[DUP_1:1418021-1435476]
1	1465000	1476917	Collins2017_DUP_21	0.00145773	[DUP_1:1465000-1476917]
1	1557862	1573034	Collins2017_DUP_22	0.00874636	[DUP_1:1557862-1573034]
1	1560000	1683000	Collins2017_DUP_23	0.00145773	[DUP_1:1560000-1683000]
1	1585897	1650721	Collins2017_DUP_24	0.998542	[DUP_1:1585897-1650721]
1	1610000	1642000	Collins2017_DUP_25	0.00145773	[DUP_1:1610000-1642000]
1	1625000	1681500	Collins2017_DUP_26	0.00291545	[DUP_1:1625000-1681500]
1	1696333	1711038	Collins2017_DUP_27	0.00145773	[DUP_1:1696333-1711038]
1	2001500	2012000	Collins2017_DUP_28	0.00291545	[DUP_1:2001500-2012000]
1	2200000	2270000	Collins2017_DUP_29	0.00145773	DUP_1:2200000-2270000]
1	2230000	2280000	Collins2017_DUP_30	0.00437318	[DUP_1:2230000-2280000]
1	2340000	2730000	Collins2017_DUP_31	0.00145773	[DUP_1:2340000-2730000]
1	2370000	2730000	Collins2017_DUP_32	0.00145773	[DUP_1:2370000-2730000]
1	2587627	2613440	Collins2017_DUP_33	0.00145773	DUP_1:2587627-2613440]
1	2680000	2730000	Collins2017_DUP_34	0.00145773	DUP_1:2680000-2730000]
1	2772667	2809333	Collins2017_DUP_35	0.00145773	[DUP_1:2772667-2809333]
1	3408000	3450000	Collins2017_DUP_36	0.00145773	[DUP_1:3408000-3450000]
1	3506500	3520125	Collins2017_DUP_37	0.00437318	[DUP_1:3506500-3520125]
1	3589000	3645000	Collins2017_DUP_38	0.00437318	DUP_1:3589000-3645000]
1	5108434	5174168	Collins2017_DUP_39	0.00145773	[DUP_1:5108434-5174168]
1	5109000	5127000	Collins2017_DUP_40	0.00145773	[DUP_1:5109000-5127000]
1	5139000	5155000	Collins2017_DUP_41	0.00145773	[DUP_1:5139000-5155000]
1	5161113	5786066	Collins2017_DUP_42	0.00145773	[DUP_1:5161113-5786066]
1	5304250	5358651	Collins2017_DUP_43	0.00145773	[DUP_1:5304250-5358651]
1	5904000	5922000	Collins2017_DUP_44	0.00145773	[DUP_1:5904000-5922000]
1	6147000	6162000	Collins2017_DUP_45	0.00145773	DUP_1:6147000-6162000]
1	6220500	6230500	Collins2017_DUP_46	0.00145773	DUP_1:6220500-6230500]
1	6351000	6361000	Collins2017_DUP_47	0.00145773	[DUP_1:6351000-6361000]
1	6507000	6532000	Collins2017_DUP_48	0.00145773	DUP_1:6507000-6532000]
1	8204800	8210375	Collins2017_DUP_49	0.0393586	[DUP_1:8204800-8210375]
1	9320384	9403225	Collins2017_DUP_50	0.00437318	[DUP_1:9320384-9403225]
1	10693750	10705500	Collins2017_DUP_51	0.00145773	[DUP_1:10693750-10705500]
1	12020785	12027195	Collins2017_DUP_52	0.00145773	[DUP_1:12020785-12027195]
1	12840000	13052000	Collins2017_DUP_53	0.00291545	[DUP_1:12840000-13052000]
1	12845000	12954000	Collins2017_DUP_54	0.00145773	DUP_1:12845000-12954000]
1	12855000	12871000	Collins2017_DUP_55	0.00145773	[DUP_1:12855000-12871000]
1	12860000	12920000	Collins2017_DUP_56	0.00291545	[DUP_1:12860000-12920000]
1	12860000	12960000	Collins2017_DUP_57	0.00145773	DUP_1:12860000-12960000]
1	12893500	12950000	Collins2017_DUP_58	0.0058309	[DUP_1:12893500-12950000]
1	13118077	13156923	Collins2017_DUP_59	0.00437318	[DUP_1:13118077-13156923]
1	13140000	13230000	Collins2017_DUP_60	0.00145773	[DUP_1:13140000-13230000]
1	13320000	13390000	Collins2017_DUP_61	0.00145773	[DUP_1:13320000-13390000]
1	13690000	13720000	Collins2017_DUP_62	0.00145773	DUP_1:13690000-13720000]
1	15934307	15938695	Collins2017_DUP_63	0.00145773	[DUP_1:15934307-15938695]
1	16268667	16279000	Collins2017_DUP_64	0.00145773	[DUP_1:16268667-16279000]
1	16350167	16371500	Collins2017_DUP_65	0.0058309	[DUP_1:16350167-16371500]
1	16356600	16388200	Collins2017_DUP_66	0.00291545	DUP_1:16356600-16388200]
1	16363364	16386727	Collins2017_DUP_67	0.247813	[DUP_1:16363364-16386727]
1	16368222	16384556	Collins2017_DUP_68	0.00145773	DUP_1:16368222-16384556]
1	16859000	17100000	Collins2017_DUP_69	0.00728863	[DUP_1:16859000-17100000]
1	17594867	17619965	Collins2017_DUP_70	0.0058309	[DUP_1:17594867-17619965]
1	18884574	19024856	Collins2017_DUP_71	0.00145773	[DUP_1:18884574-19024856]
1	22890000	22930000	Collins2017_DUP_72	0.00145773	DUP_1:22890000-22930000]
1	25590000	25661764	Collins2017_DUP_73	0.190962	[DUP_1:25590000-25661764]
1	26524786	26566661	Collins2017_DUP_74	0.00145773	[DUP_1:26524786-26566661]
1	28671000	28683000	Collins2017_DUP_75	0.00145773	[DUP_1:28671000-28683000]
1	30849000	30859000	Collins2017_DUP_76	0.00145773	[DUP_1:30849000-30859000]
1	32067112	32146675	Collins2017_DUP_77	0.00291545	[DUP_1:32067112-32146675]
1	32194333	32205000	Collins2017_DUP_78	0.00145773	DUP_1:32194333-32205000]
1	32576130	32580518	Collins2017_DUP_79	0.00874636	[DUP_1:32576130-32580518]
1	35495048	35555001	Collins2017_DUP_80	0.00145773	[DUP_1:35495048-35555001]
1	36900845	36914385	Collins2017_DUP_81	0.00145773	DUP_1:36900845-36914385]
1	38399912	38450077	Collins2017_DUP_82	0.00145773	DUP_1:38399912-38450077]
1	38763364	39116407	Collins2017_DUP_83	0.00145773	[DUP_1:38763364-39116407]
1	41346835	41380554	Collins2017_DUP_84	0.0131195	[DUP_1:41346835-41380554]
1	41365000	41377000	Collins2017_DUP_85	0.00145773	[DUP_1:41365000-41377000]
1	44096250	44106457	Collins2017_DUP_86	0.00437318	[DUP_1:44096250-44106457]
1	46222812	46439774	Collins2017_DUP_87	0.00145773	DUP_1:46222812-46439774]
1	46770557	46868112	Collins2017_DUP_88	0.00145773	[DUP_1:46770557-46868112]
1	47268000	47283000	Collins2017_DUP_89	0.00145773	[DUP_1:47268000-47283000]
1	47509943	47525313	Collins2017_DUP_90	0.0058309	[DUP_1:47509943-47525313]
1	51591376	51598902	Collins2017_DUP_91	0.00437318	[DUP_1:51591376-51598902]
1	53280855	53287135	Collins2017_DUP_92	0.00145773	[DUP_1:53280855-53287135]
1	53547800	53558000	Collins2017_DUP_93	0.00145773	[DUP_1:53547800-53558000]
1	53754000	53769000	Collins2017_DUP_94	0.00145773	[DUP_1:53754000-53769000]
1	53975333	53985667	Collins2017_DUP_95	0.00291545	[DUP_1:53975333-53985667]
1	55349388	55360843	Collins2017_DUP_96	0.00145773	[DUP_1:55349388-55360843]
1	58721818	58734219	Collins2017_DUP_97	0.00291545	[DUP_1:58721818-58734219]
1	64030500	64041000	Collins2017_DUP_98	0.00145773	[DUP_1:64030500-64041000]
1	65663923	65835640	Collins2017_DUP_99	0.00145773	[DUP_1:65663923-65835640]
1	65854509	65955383	Collins2017_DUP_100	0.00145773	[DUP_1:65854509-65955383]
1	65922573	65932779	Collins2017_DUP_101	0.00145773	DUP_1:65922573-65932779]
1	69567000	69582000	Collins2017_DUP_102	0.00145773	[DUP_1:69567000-69582000]
1	72545160	72553221	Collins2017_DUP_103	0.00291545	[DUP_1:72545160-72553221]
1	73451603	73456836	Collins2017_DUP_104	0.0495627	[DUP_1:73451603-73456836]
1	74650209	74663108	Collins2017_DUP_105	0.00728863	DUP_1:74650209-74663108]
1	75841100	75851260	Collins2017_DUP_106	0.00291545	DUP_1:75841100-75851260]
1	77169619	77191027	Collins2017_DUP_107	0.0058309	[DUP_1:77169619-77191027]
1	77320152	77457833	Collins2017_DUP_108	0.00145773	[DUP_1:77320152-77457833]
1	78795275	78843485	Collins2017_DUP_109	0.00145773	[DUP_1:78795275-78843485]
1	80503296	80564128	Collins2017_DUP_110	0.00145773	DUP_1:80503296-80564128]
1	81402200	81413100	Collins2017_DUP_111	0.135569	DUP_1:81402200-81413100]
1	84516387	84527200	Collins2017_DUP_112	0.204082	[DUP_1:84516387-84527200]
1	85980435	86005368	Collins2017_DUP_113	0.00291545	[DUP_1:85980435-86005368]
1	86216000	86229000	Collins2017_DUP_114	0.00145773	DUP_1:86216000-86229000]
1	87078000	87093000	Collins2017_DUP_115	0.00145773	DUP_1:87078000-87093000]
1	87406814	87434813	Collins2017_DUP_116	0.00145773	[DUP_1:87406814-87434813]
1	97268442	97310759	Collins2017_DUP_117	0.00145773	[DUP_1:97268442-97310759]
1	102339321	102443014	Collins2017_DUP_118	0.00145773	[DUP_1:102339321-102443014]
1	104067636	104252842	Collins2017_DUP_119	0.00145773	DUP_1:104067636-104252842]
1	104104800	104218623	Collins2017_DUP_120	0.142857	[DUP_1:104104800-104218623]
1	104133976	104310000	Collins2017_DUP_121	0.0233236	[DUP_1:104133976-104310000]
1	104146600	104310000	Collins2017_DUP_122	0.0364431	[DUP_1:104146600-104310000]
1	104160000	104309727	Collins2017_DUP_123	0.0174927	[DUP_1:104160000-104309727]
1	106014058	106026029	Collins2017_DUP_124	0.00437318	[DUP_1:106014058-106026029]
1	106019263	106089108	Collins2017_DUP_125	0.00437318	[DUP_1:106019263-106089108]
1	106263525	106279644	Collins2017_DUP_126	0.00145773	[DUP_1:106263525-106279644]
1	108750000	109020000	Collins2017_DUP_127	0.00145773	[DUP_1:108750000-109020000]
1	109749595	109757289	Collins2017_DUP_128	0.00291545	[DUP_1:109749595-109757289]
1	109786003	109826327	Collins2017_DUP_129	0.00291545	DUP_1:109786003-109826327]
1	110220000	110250022	Collins2017_DUP_130	0.465015	[DUP_1:110220000-110250022]
1	110229804	110251005	Collins2017_DUP_131	0.151603	DUP_1:110229804-110251005]
1	110760000	110772000	Collins2017_DUP_132	0.00145773	DUP_1:110760000-110772000]
1	112689064	112706691	Collins2017_DUP_133	0.00291545	DUP_1:112689064-112706691]
1	116024532	116041658	Collins2017_DUP_134	0.00145773	[DUP_1:116024532-116041658]
1	117162400	117197000	Collins2017_DUP_135	0.00437318	[DUP_1:117162400-117197000]
1	117364715	117381028	Collins2017_DUP_136	0.00291545	[DUP_1:117364715-117381028]
1	120125703	120156806	Collins2017_DUP_137	0.0058309	[DUP_1:120125703-120156806]
1	120769000	120960000	Collins2017_DUP_138	0.00291545	DUP_1:120769000-120960000]
1	121109000	121140000	Collins2017_DUP_139	0.00291545	DUP_1:121109000-121140000]
1	121140000	121351000	Collins2017_DUP_140	0.00437318	[DUP_1:121140000-121351000]
1	121170000	121356000	Collins2017_DUP_141	0.00145773	[DUP_1:121170000-121356000]
1	121471839	121487446	Collins2017_DUP_142	0.00145773	[DUP_1:121471839-121487446]
1	142589000	142680000	Collins2017_DUP_143	0.00145773	DUP_1:142589000-142680000]
1	142590000	142661000	Collins2017_DUP_144	0.00145773	[DUP_1:142590000-142661000]
1	142893000	142905000	Collins2017_DUP_145	0.00145773	[DUP_1:142893000-142905000]
1	143128000	143220000	Collins2017_DUP_146	0.00291545	[DUP_1:143128000-143220000]
1	143340000	143490000	Collins2017_DUP_147	0.00145773	DUP_1:143340000-143490000]
1	143450000	143541000	Collins2017_DUP_148	0.00145773	[DUP_1:143450000-143541000]
1	143640000	143730000	Collins2017_DUP_149	0.00145773	DUP_1:143640000-143730000]
1	143850000	143984500	Collins2017_DUP_150	0.00291545	DUP_1:143850000-143984500]
1	143900000	143970000	Collins2017_DUP_151	0.00437318	[DUP_1:143900000-143970000]
1	144151724	144238276	Collins2017_DUP_152	0.0539359	[DUP_1:144151724-144238276]
1	145620000	145830000	Collins2017_DUP_153	0.00291545	[DUP_1:145620000-145830000]
1	146070000	146100000	Collins2017_DUP_154	0.00291545	[DUP_1:146070000-146100000]
1	146216410	146230467	Collins2017_DUP_155	0.0860058	[DUP_1:146216410-146230467]
1	146218267	146229133	Collins2017_DUP_156	0.0058309	[DUP_1:146218267-146229133]
1	146327000	146380000	Collins2017_DUP_157	0.00145773	DUP_1:146327000-146380000]
1	146420375	146461911	Collins2017_DUP_158	0.00437318	[DUP_1:146420375-146461911]
1	146479000	147430000	Collins2017_DUP_159	0.00291545	DUP_1:146479000-147430000]
1	146480000	147400000	Collins2017_DUP_160	0.00145773	DUP_1:146480000-147400000]
1	147600000	147840000	Collins2017_DUP_161	0.00291545	DUP_1:147600000-147840000]
1	147600000	147900000	Collins2017_DUP_162	0.00145773	DUP_1:147600000-147900000]
1	147620000	147639000	Collins2017_DUP_163	0.00145773	[DUP_1:147620000-147639000]
1	147726000	147741000	Collins2017_DUP_164	0.00145773	DUP_1:147726000-147741000]
1	147747000	147843000	Collins2017_DUP_165	0.00145773	DUP_1:147747000-147843000]
1	147879000	147891000	Collins2017_DUP_166	0.00145773	DUP_1:147879000-147891000]
1	148188000	148200000	Collins2017_DUP_167	0.00145773	[DUP_1:148188000-148200000]
1	148203000	148213000	Collins2017_DUP_168	0.00145773	DUP_1:148203000-148213000]
1	148257818	148322864	Collins2017_DUP_169	0.0335277	[DUP_1:148257818-148322864]
1	148790000	148821000	Collins2017_DUP_170	0.00145773	DUP_1:148790000-148821000]
1	148841000	148852214	Collins2017_DUP_171	0.00145773	[DUP_1:148841000-148852214]
1	148910000	149460000	Collins2017_DUP_172	0.0058309	[DUP_1:148910000-149460000]
1	149013000	149036000	Collins2017_DUP_173	0.00145773	DUP_1:149013000-149036000]
1	149640000	149790000	Collins2017_DUP_174	0.00291545	DUP_1:149640000-149790000]
1	150280847	150288250	Collins2017_DUP_175	0.00145773	[DUP_1:150280847-150288250]
1	151465058	151469266	Collins2017_DUP_176	0.00145773	DUP_1:151465058-151469266]
1	152267000	152283000	Collins2017_DUP_177	0.00145773	DUP_1:152267000-152283000]
1	152629000	152663000	Collins2017_DUP_178	0.00291545	[DUP_1:152629000-152663000]
1	152759500	152772031	Collins2017_DUP_179	0.00874636	[DUP_1:152759500-152772031]
1	153673677	153693157	Collins2017_DUP_180	0.107872	[DUP_1:153673677-153693157]
1	155170000	155210000	Collins2017_DUP_181	0.00145773	[DUP_1:155170000-155210000]
1	155182500	155208000	Collins2017_DUP_182	0.0131195	[DUP_1:155182500-155208000]
1	158460870	158491950	Collins2017_DUP_183	0.00145773	[DUP_1:158460870-158491950]
1	158517554	158544146	Collins2017_DUP_184	0.00291545	[DUP_1:158517554-158544146]
1	159751024	159770591	Collins2017_DUP_185	0.00145773	[DUP_1:159751024-159770591]
1	161410902	161440512	Collins2017_DUP_186	0.0291545	[DUP_1:161410902-161440512]
1	161482577	161643492	Collins2017_DUP_187	0.0379009	[DUP_1:161482577-161643492]
1	161497466	161580378	Collins2017_DUP_188	0.0816327	[DUP_1:161497466-161580378]
1	161498750	161514625	Collins2017_DUP_189	0.0102041	[DUP_1:161498750-161514625]
1	161540287	161619155	Collins2017_DUP_190	0.185131	[DUP_1:161540287-161619155]
1	161564623	161643490	Collins2017_DUP_191	0.0437318	DUP_1:161564623-161643490]
1	166183314	166194365	Collins2017_DUP_192	0.0131195	[DUP_1:166183314-166194365]
1	176229500	176280000	Collins2017_DUP_193	0.00145773	DUP_1:176229500-176280000]
1	179165630	179170018	Collins2017_DUP_194	0.00874636	[DUP_1:179165630-179170018]
1	179703850	179723144	Collins2017_DUP_195	0.00145773	[DUP_1:179703850-179723144]
1	185097827	185130990	Collins2017_DUP_196	0.00291545	[DUP_1:185097827-185130990]
1	187713016	187724903	Collins2017_DUP_197	0.00291545	[DUP_1:187713016-187724903]
1	188331323	188357859	Collins2017_DUP_198	0.00145773	[DUP_1:188331323-188357859]
1	189316126	189471869	Collins2017_DUP_199	0.00145773	[DUP_1:189316126-189471869]
1	189519924	189532434	Collins2017_DUP_200	0.00145773	[DUP_1:189519924-189532434]
1	190008000	190020000	Collins2017_DUP_201	0.00145773	[DUP_1:190008000-190020000]
1	191346000	191358000	Collins2017_DUP_202	0.00145773	DUP_1:191346000-191358000]
1	192709382	192733502	Collins2017_DUP_203	0.00145773	DUP_1:192709382-192733502]
1	193189242	193196694	Collins2017_DUP_204	0.00145773	[DUP_1:193189242-193196694]
1	194387381	194395629	Collins2017_DUP_205	0.00145773	[DUP_1:194387381-194395629]
1	195034307	195054409	Collins2017_DUP_206	0.00145773	[DUP_1:195034307-195054409]
1	195290704	195314725	Collins2017_DUP_207	0.00145773	DUP_1:195290704-195314725]
1	196790000	196902000	Collins2017_DUP_208	0.00145773	[DUP_1:196790000-196902000]
1	196818000	196890000	Collins2017_DUP_209	0.00291545	DUP_1:196818000-196890000]
1	196821000	196844000	Collins2017_DUP_210	0.00291545	[DUP_1:196821000-196844000]
1	196827000	196849000	Collins2017_DUP_211	0.00145773	DUP_1:196827000-196849000]
1	196830000	196905000	Collins2017_DUP_212	0.00145773	DUP_1:196830000-196905000]
1	196857000	196894000	Collins2017_DUP_213	0.00291545	[DUP_1:196857000-196894000]
1	196857000	196905000	Collins2017_DUP_214	0.00145773	DUP_1:196857000-196905000]
1	203142000	203154000	Collins2017_DUP_215	0.00291545	[DUP_1:203142000-203154000]
1	203972234	203982600	Collins2017_DUP_216	0.00145773	DUP_1:203972234-203982600]
1	206070000	206190000	Collins2017_DUP_217	0.00291545	DUP_1:206070000-206190000]
1	206283383	206287771	Collins2017_DUP_218	0.634111	[DUP_1:206283383-206287771]
1	206563000	206576000	Collins2017_DUP_219	0.00145773	DUP_1:206563000-206576000]
1	206567000	206581000	Collins2017_DUP_220	0.00291545	[DUP_1:206567000-206581000]
1	207699818	207741818	Collins2017_DUP_221	0.0204082	[DUP_1:207699818-207741818]
1	207732000	207743667	Collins2017_DUP_222	0.00437318	[DUP_1:207732000-207743667]
1	208444745	208455864	Collins2017_DUP_223	0.0058309	[DUP_1:208444745-208455864]
1	218179304	218190941	Collins2017_DUP_224	0.217201	DUP_1:218179304-218190941]
1	218377845	218402354	Collins2017_DUP_225	0.00145773	[DUP_1:218377845-218402354]
1	220501518	220506993	Collins2017_DUP_226	0.00145773	[DUP_1:220501518-220506993]
1	223621519	223643588	Collins2017_DUP_227	0.00145773	DUP_1:223621519-223643588]
1	223627819	223641350	Collins2017_DUP_228	0.00437318	[DUP_1:223627819-223641350]
1	224345490	224360309	Collins2017_DUP_229	0.00145773	[DUP_1:224345490-224360309]
1	228544667	228565333	Collins2017_DUP_230	0.00145773	[DUP_1:228544667-228565333]
1	228552125	228562500	Collins2017_DUP_231	0.00291545	DUP_1:228552125-228562500]
1	228721500	228783000	Collins2017_DUP_232	0.0539359	[DUP_1:228721500-228783000]
1	228740171	228782868	Collins2017_DUP_233	0.0685131	[DUP_1:228740171-228782868]
1	229237163	229241886	Collins2017_DUP_234	0.00874636	[DUP_1:229237163-229241886]
1	229812021	229823232	Collins2017_DUP_235	0.00291545	[DUP_1:229812021-229823232]
1	231710883	231812919	Collins2017_DUP_236	0.00291545	[DUP_1:231710883-231812919]
1	234911500	234948500	Collins2017_DUP_237	0.00145773	[DUP_1:234911500-234948500]
1	234940600	234950800	Collins2017_DUP_238	0.00145773	[DUP_1:234940600-234950800]
1	237122119	237132609	Collins2017_DUP_239	0.00437318	[DUP_1:237122119-237132609]
1	238595008	238638631	Collins2017_DUP_240	0.00145773	[DUP_1:238595008-238638631]
1	238596000	238608000	Collins2017_DUP_241	0.00145773	[DUP_1:238596000-238608000]
1	238808967	238822471	Collins2017_DUP_242	0.00145773	[DUP_1:238808967-238822471]
1	239351953	239564417	Collins2017_DUP_243	0.00145773	[DUP_1:239351953-239564417]
1	242398369	242434825	Collins2017_DUP_244	0.00145773	[DUP_1:242398369-242434825]
1	244282016	244293477	Collins2017_DUP_245	0.00145773	[DUP_1:244282016-244293477]
1	244589477	244824143	Collins2017_DUP_246	0.00145773	[DUP_1:244589477-244824143]
1	244972693	244994880	Collins2017_DUP_247	0.00145773	[DUP_1:244972693-244994880]
1	246727461	246734069	Collins2017_DUP_248	0.00145773	[DUP_1:246727461-246734069]
1	247765284	247803986	Collins2017_DUP_249	0.00145773	[DUP_1:247765284-247803986]
1	247846462	247858138	Collins2017_DUP_250	0.120991	DUP_1:247846462-247858138]
1	248049345	248060655	Collins2017_DUP_251	0.0379009	DUP_1:248049345-248060655]
1	248071364	248786002	Collins2017_DUP_252	0.00145773	[DUP_1:248071364-248786002]
1	248619000	248660000	Collins2017_DUP_253	0.00145773	[DUP_1:248619000-248660000]
1	248621071	248634946	Collins2017_DUP_254	0.0612245	[DUP_1:248621071-248634946]
1	248621889	248632889	Collins2017_DUP_255	0.00874636	[DUP_1:248621889-248632889]
1	248702969	249063868	Collins2017_DUP_256	0.00145773	DUP_1:248702969-249063868]
1	249110000	249163000	Collins2017_DUP_257	0.00145773	[DUP_1:249110000-249163000]
2	20871	87622	Collins2017_DUP_258	0.00145773	[DUP_2:20871-87622]
2	50000	61000	Collins2017_DUP_259	0.00145773	[DUP_2:50000-61000]
2	69000	84000	Collins2017_DUP_260	0.00145773	[DUP_2:69000-84000]
2	623039	856781	Collins2017_DUP_261	0.00145773	[DUP_2:623039-856781]
2	1375348	1547263	Collins2017_DUP_262	0.00145773	[DUP_2:1375348-1547263]
2	1528808	1539654	Collins2017_DUP_263	0.00874636	DUP_2:1528808-1539654]
2	1530959	1536260	Collins2017_DUP_264	0.782799	[DUP_2:1530959-1536260]
2	2279000	2292000	Collins2017_DUP_265	0.00145773	[DUP_2:2279000-2292000]
2	2380000	2410000	Collins2017_DUP_266	0.00145773	[DUP_2:2380000-2410000]
2	2630000	2660000	Collins2017_DUP_267	0.00145773	[DUP_2:2630000-2660000]
2	2832000	2843000	Collins2017_DUP_268	0.00145773	[DUP_2:2832000-2843000]
2	3009000	3021000	Collins2017_DUP_269	0.00145773	[DUP_2:3009000-3021000]
2	3277755	3293036	Collins2017_DUP_270	0.00145773	DUP_2:3277755-3293036]
2	4335000	4353000	Collins2017_DUP_271	0.00145773	[DUP_2:4335000-4353000]
2	4779305	4789358	Collins2017_DUP_272	0.0495627	[DUP_2:4779305-4789358]
2	5640000	5730000	Collins2017_DUP_273	0.00145773	[DUP_2:5640000-5730000]
2	6404135	6418450	Collins2017_DUP_274	0.00145773	[DUP_2:6404135-6418450]
2	7510000	7560000	Collins2017_DUP_275	0.00145773	[DUP_2:7510000-7560000]
2	8605636	8643281	Collins2017_DUP_276	0.00145773	[DUP_2:8605636-8643281]
2	12340439	12358006	Collins2017_DUP_277	0.00145773	[DUP_2:12340439-12358006]
2	13201721	13280793	Collins2017_DUP_278	0.0131195	[DUP_2:13201721-13280793]
2	13350000	13390000	Collins2017_DUP_279	0.00145773	[DUP_2:13350000-13390000]
2	13533000	13551000	Collins2017_DUP_280	0.00145773	[DUP_2:13533000-13551000]
2	13620000	13710000	Collins2017_DUP_281	0.00145773	[DUP_2:13620000-13710000]
2	14353737	14372971	Collins2017_DUP_282	0.0116618	[DUP_2:14353737-14372971]
2	18323740	18344884	Collins2017_DUP_283	0.00728863	[DUP_2:18323740-18344884]
2	18954000	18966000	Collins2017_DUP_284	0.00145773	[DUP_2:18954000-18966000]
2	20792934	20832752	Collins2017_DUP_285	0.00145773	[DUP_2:20792934-20832752]
2	22365000	22377000	Collins2017_DUP_286	0.00145773	[DUP_2:22365000-22377000]
2	22430000	22460000	Collins2017_DUP_287	0.00145773	[DUP_2:22430000-22460000]
2	22880000	22890000	Collins2017_DUP_288	0.00145773	[DUP_2:22880000-22890000]
2	25503000	25515000	Collins2017_DUP_289	0.00145773	[DUP_2:25503000-25515000]
2	25575395	25579603	Collins2017_DUP_290	0.00145773	DUP_2:25575395-25579603]
2	27035137	27069174	Collins2017_DUP_291	0.00145773	[DUP_2:27035137-27069174]
2	31268000	31278000	Collins2017_DUP_292	0.00145773	[DUP_2:31268000-31278000]
2	31570000	31610000	Collins2017_DUP_293	0.00145773	[DUP_2:31570000-31610000]
2	32630595	33331908	Collins2017_DUP_294	0.00291545	[DUP_2:32630595-33331908]
2	33731230	34504996	Collins2017_DUP_295	0.00145773	DUP_2:33731230-34504996]
2	34193774	34261414	Collins2017_DUP_296	0.00291545	DUP_2:34193774-34261414]
2	34928433	35017534	Collins2017_DUP_297	0.00145773	[DUP_2:34928433-35017534]
2	37960017	38000783	Collins2017_DUP_298	0.00291545	DUP_2:37960017-38000783]
2	38956773	38971971	Collins2017_DUP_299	0.120991	[DUP_2:38956773-38971971]
2	40202282	40210748	Collins2017_DUP_300	0.00145773	DUP_2:40202282-40210748]
2	40903073	40949492	Collins2017_DUP_301	0.00145773	DUP_2:40903073-40949492]
2	44004124	44059471	Collins2017_DUP_302	0.00145773	[DUP_2:44004124-44059471]
2	44515926	44545097	Collins2017_DUP_303	0.00291545	[DUP_2:44515926-44545097]
2	45312000	45327000	Collins2017_DUP_304	0.00145773	[DUP_2:45312000-45327000]
2	45331822	45351304	Collins2017_DUP_305	0.00145773	[DUP_2:45331822-45351304]
2	45409905	45975159	Collins2017_DUP_306	0.00145773	DUP_2:45409905-45975159]
2	46713223	46726542	Collins2017_DUP_307	0.00145773	[DUP_2:46713223-46726542]
2	51480000	51492000	Collins2017_DUP_308	0.00145773	[DUP_2:51480000-51492000]
2	52659119	52663455	Collins2017_DUP_309	0.00145773	DUP_2:52659119-52663455]
2	55911635	55937296	Collins2017_DUP_310	0.00291545	[DUP_2:55911635-55937296]
2	56289743	56388726	Collins2017_DUP_311	0.00145773	[DUP_2:56289743-56388726]
2	56720990	56747505	Collins2017_DUP_312	0.00145773	[DUP_2:56720990-56747505]
2	56721000	56733000	Collins2017_DUP_313	0.00145773	[DUP_2:56721000-56733000]
2	57399801	57446290	Collins2017_DUP_314	0.0116618	[DUP_2:57399801-57446290]
2	61381743	61394678	Collins2017_DUP_315	0.00145773	[DUP_2:61381743-61394678]
2	61556005	63043878	Collins2017_DUP_316	0.00145773	[DUP_2:61556005-63043878]
2	61665898	61677824	Collins2017_DUP_317	0.00145773	DUP_2:61665898-61677824]
2	64296982	64301370	Collins2017_DUP_318	0.0174927	[DUP_2:64296982-64301370]
2	68402160	68432327	Collins2017_DUP_319	0.00145773	DUP_2:68402160-68432327]
2	68786215	68799590	Collins2017_DUP_320	0.00145773	DUP_2:68786215-68799590]
2	73299000	73311000	Collins2017_DUP_321	0.00145773	[DUP_2:73299000-73311000]
2	73855190	74038805	Collins2017_DUP_322	0.00145773	[DUP_2:73855190-74038805]
2	73860000	73910000	Collins2017_DUP_323	0.0116618	[DUP_2:73860000-73910000]
2	73870000	73930000	Collins2017_DUP_324	0.00291545	[DUP_2:73870000-73930000]
2	73914706	74038687	Collins2017_DUP_325	0.00145773	[DUP_2:73914706-74038687]
2	74013343	74034486	Collins2017_DUP_326	0.016035	[DUP_2:74013343-74034486]
2	74906981	75196622	Collins2017_DUP_327	0.00291545	[DUP_2:74906981-75196622]
2	77975588	77999142	Collins2017_DUP_328	0.00291545	DUP_2:77975588-77999142]
2	78873909	78926019	Collins2017_DUP_329	0.00145773	[DUP_2:78873909-78926019]
2	79330862	79342029	Collins2017_DUP_330	0.102041	[DUP_2:79330862-79342029]
2	81135381	82296083	Collins2017_DUP_331	0.00145773	[DUP_2:81135381-82296083]
2	82202567	82315656	Collins2017_DUP_332	0.00437318	[DUP_2:82202567-82315656]
2	85380379	85398904	Collins2017_DUP_333	0.00145773	[DUP_2:85380379-85398904]
2	86283933	86509378	Collins2017_DUP_334	0.00145773	[DUP_2:86283933-86509378]
2	87136250	87146500	Collins2017_DUP_335	0.00437318	[DUP_2:87136250-87146500]
2	87312000	87323000	Collins2017_DUP_336	0.00145773	DUP_2:87312000-87323000]
2	87357000	87440000	Collins2017_DUP_337	0.00145773	[DUP_2:87357000-87440000]
2	87359400	87572000	Collins2017_DUP_338	0.0131195	[DUP_2:87359400-87572000]
2	87360000	87480000	Collins2017_DUP_339	0.0058309	[DUP_2:87360000-87480000]
2	87370000	87440000	Collins2017_DUP_340	0.00145773	[DUP_2:87370000-87440000]
2	87390000	87660000	Collins2017_DUP_341	0.00437318	DUP_2:87390000-87660000]
2	87390000	87990000	Collins2017_DUP_342	0.00145773	DUP_2:87390000-87990000]
2	87403000	87413000	Collins2017_DUP_343	0.00291545	[DUP_2:87403000-87413000]
2	87411000	87435000	Collins2017_DUP_344	0.00145773	[DUP_2:87411000-87435000]
2	87420000	87570000	Collins2017_DUP_345	0.00291545	[DUP_2:87420000-87570000]
2	87470600	87483000	Collins2017_DUP_346	0.00145773	[DUP_2:87470600-87483000]
2	87540000	87670000	Collins2017_DUP_347	0.00145773	[DUP_2:87540000-87670000]
2	87621167	87659792	Collins2017_DUP_348	0.0058309	DUP_2:87621167-87659792]
2	87623000	88020000	Collins2017_DUP_349	0.00437318	[DUP_2:87623000-88020000]
2	87718868	87730368	Collins2017_DUP_350	0.0102041	DUP_2:87718868-87730368]
2	87720000	88000000	Collins2017_DUP_351	0.00728863	[DUP_2:87720000-88000000]
2	87840000	87852000	Collins2017_DUP_352	0.00145773	DUP_2:87840000-87852000]
2	87876000	87888000	Collins2017_DUP_353	0.00145773	[DUP_2:87876000-87888000]
2	87900000	87915000	Collins2017_DUP_354	0.00145773	[DUP_2:87900000-87915000]
2	87960000	87978000	Collins2017_DUP_355	0.00145773	[DUP_2:87960000-87978000]
2	88137000	88167000	Collins2017_DUP_356	0.00145773	[DUP_2:88137000-88167000]
2	89130000	89461500	Collins2017_DUP_357	0.0058309	[DUP_2:89130000-89461500]
2	89130000	89550000	Collins2017_DUP_358	0.00291545	[DUP_2:89130000-89550000]
2	89250000	89520000	Collins2017_DUP_359	0.00291545	[DUP_2:89250000-89520000]
2	89340000	89362000	Collins2017_DUP_360	0.00145773	[DUP_2:89340000-89362000]
2	89340000	89490000	Collins2017_DUP_361	0.00145773	[DUP_2:89340000-89490000]
2	89460000	89550000	Collins2017_DUP_362	0.00145773	[DUP_2:89460000-89550000]
2	89466000	89481000	Collins2017_DUP_363	0.00145773	[DUP_2:89466000-89481000]
2	89829628	89880076	Collins2017_DUP_364	0.240525	[DUP_2:89829628-89880076]
2	90003000	90015000	Collins2017_DUP_365	0.00145773	[DUP_2:90003000-90015000]
2	90078000	90104000	Collins2017_DUP_366	0.00145773	DUP_2:90078000-90104000]
2	90150000	90270000	Collins2017_DUP_367	0.00145773	[DUP_2:90150000-90270000]
2	90369644	90399978	Collins2017_DUP_368	0.0233236	DUP_2:90369644-90399978]
2	91590570	91619750	Collins2017_DUP_369	0.0685131	[DUP_2:91590570-91619750]
2	91593843	91615506	Collins2017_DUP_370	0.0189504	[DUP_2:91593843-91615506]
2	91668000	91890000	Collins2017_DUP_371	0.00291545	DUP_2:91668000-91890000]
2	91680000	91710000	Collins2017_DUP_372	0.00145773	[DUP_2:91680000-91710000]
2	91926000	91965000	Collins2017_DUP_373	0.00145773	[DUP_2:91926000-91965000]
2	95536545	95547000	Collins2017_DUP_374	0.0058309	[DUP_2:95536545-95547000]
2	95940000	95990000	Collins2017_DUP_375	0.00145773	[DUP_2:95940000-95990000]
2	96103725	96200762	Collins2017_DUP_376	0.00145773	DUP_2:96103725-96200762]
2	96388294	96405142	Collins2017_DUP_377	0.00145773	[DUP_2:96388294-96405142]
2	96590000	96630000	Collins2017_DUP_378	0.00145773	[DUP_2:96590000-96630000]
2	96668518	96674178	Collins2017_DUP_379	0.0451895	[DUP_2:96668518-96674178]
2	96724125	96736188	Collins2017_DUP_380	0.00437318	[DUP_2:96724125-96736188]
2	96760000	96790000	Collins2017_DUP_381	0.00145773	DUP_2:96760000-96790000]
2	97850000	97900000	Collins2017_DUP_382	0.00145773	[DUP_2:97850000-97900000]
2	97986000	97998000	Collins2017_DUP_383	0.00145773	[DUP_2:97986000-97998000]
2	97990000	98050000	Collins2017_DUP_384	0.00145773	[DUP_2:97990000-98050000]
2	98012000	98022000	Collins2017_DUP_385	0.00145773	[DUP_2:98012000-98022000]
2	98136000	98180000	Collins2017_DUP_386	0.00145773	[DUP_2:98136000-98180000]
2	98138000	98193000	Collins2017_DUP_387	0.00291545	DUP_2:98138000-98193000]
2	98205000	98215000	Collins2017_DUP_388	0.00145773	DUP_2:98205000-98215000]
2	98210000	98260000	Collins2017_DUP_389	0.00291545	[DUP_2:98210000-98260000]
2	98230944	98242583	Collins2017_DUP_390	0.00437318	[DUP_2:98230944-98242583]
2	98245000	98262000	Collins2017_DUP_391	0.00145773	DUP_2:98245000-98262000]
2	98812975	98828465	Collins2017_DUP_392	0.00145773	[DUP_2:98812975-98828465]
2	105226736	105242068	Collins2017_DUP_393	0.00145773	DUP_2:105226736-105242068]
2	110013000	110025000	Collins2017_DUP_394	0.00145773	[DUP_2:110013000-110025000]
2	110687727	110736909	Collins2017_DUP_395	0.00874636	[DUP_2:110687727-110736909]
2	110688000	111210000	Collins2017_DUP_396	0.00145773	DUP_2:110688000-111210000]
2	110790000	111010000	Collins2017_DUP_397	0.00145773	DUP_2:110790000-111010000]
2	110838000	111010000	Collins2017_DUP_398	0.00291545	[DUP_2:110838000-111010000]
2	110850000	110990000	Collins2017_DUP_399	0.00437318	[DUP_2:110850000-110990000]
2	110850000	111003000	Collins2017_DUP_400	0.00437318	[DUP_2:110850000-111003000]
2	111075000	111096000	Collins2017_DUP_401	0.00145773	DUP_2:111075000-111096000]
2	111151000	111161500	Collins2017_DUP_402	0.00145773	[DUP_2:111151000-111161500]
2	111189000	111201000	Collins2017_DUP_403	0.00145773	[DUP_2:111189000-111201000]
2	112020000	112230000	Collins2017_DUP_404	0.00145773	DUP_2:112020000-112230000]
2	112050000	112063000	Collins2017_DUP_405	0.00145773	[DUP_2:112050000-112063000]
2	112070000	112110000	Collins2017_DUP_406	0.00145773	[DUP_2:112070000-112110000]
2	112176000	112194000	Collins2017_DUP_407	0.00145773	DUP_2:112176000-112194000]
2	112300000	112370000	Collins2017_DUP_408	0.00291545	DUP_2:112300000-112370000]
2	112308000	112320000	Collins2017_DUP_409	0.00145773	DUP_2:112308000-112320000]
2	112320000	112360000	Collins2017_DUP_410	0.00145773	[DUP_2:112320000-112360000]
2	114337500	114358500	Collins2017_DUP_411	0.00145773	[DUP_2:114337500-114358500]
2	114360000	114390000	Collins2017_DUP_412	0.00145773	[DUP_2:114360000-114390000]
2	116535590	116675536	Collins2017_DUP_413	0.00145773	[DUP_2:116535590-116675536]
2	116976294	117015868	Collins2017_DUP_414	0.00145773	DUP_2:116976294-117015868]
2	117777544	117931720	Collins2017_DUP_415	0.00728863	[DUP_2:117777544-117931720]
2	118135891	118161876	Collins2017_DUP_416	0.00145773	[DUP_2:118135891-118161876]
2	119634178	119659605	Collins2017_DUP_417	0.00145773	DUP_2:119634178-119659605]
2	119917977	119932959	Collins2017_DUP_418	0.00145773	[DUP_2:119917977-119932959]
2	121113000	121123500	Collins2017_DUP_419	0.00145773	[DUP_2:121113000-121123500]
2	121529250	121539500	Collins2017_DUP_420	0.00291545	[DUP_2:121529250-121539500]
2	121550000	121590000	Collins2017_DUP_421	0.00145773	[DUP_2:121550000-121590000]
2	122046010	122077388	Collins2017_DUP_422	0.00145773	[DUP_2:122046010-122077388]
2	122058000	122073000	Collins2017_DUP_423	0.00145773	[DUP_2:122058000-122073000]
2	123284753	123293854	Collins2017_DUP_424	0.0058309	[DUP_2:123284753-123293854]
2	125111300	125128844	Collins2017_DUP_425	0.00145773	DUP_2:125111300-125128844]
2	125814388	125884636	Collins2017_DUP_426	0.00145773	DUP_2:125814388-125884636]
2	126441000	126453826	Collins2017_DUP_427	0.00145773	[DUP_2:126441000-126453826]
2	127467130	127971307	Collins2017_DUP_428	0.00145773	[DUP_2:127467130-127971307]
2	127800000	127870000	Collins2017_DUP_429	0.00145773	DUP_2:127800000-127870000]
2	128389389	128402500	Collins2017_DUP_430	0.00728863	[DUP_2:128389389-128402500]
2	129021324	129030853	Collins2017_DUP_431	0.0466472	[DUP_2:129021324-129030853]
2	129022667	129048667	Collins2017_DUP_432	0.00145773	[DUP_2:129022667-129048667]
2	130803000	130815000	Collins2017_DUP_433	0.00145773	[DUP_2:130803000-130815000]
2	131331000	131344000	Collins2017_DUP_434	0.00145773	[DUP_2:131331000-131344000]
2	131582500	131593000	Collins2017_DUP_435	0.00145773	DUP_2:131582500-131593000]
2	132550000	132580000	Collins2017_DUP_436	0.00145773	DUP_2:132550000-132580000]
2	132780000	132792000	Collins2017_DUP_437	0.00145773	DUP_2:132780000-132792000]
2	133281331	133307438	Collins2017_DUP_438	0.0058309	[DUP_2:133281331-133307438]
2	133716045	133733569	Collins2017_DUP_439	0.00437318	[DUP_2:133716045-133733569]
2	140085716	140091719	Collins2017_DUP_440	0.00437318	[DUP_2:140085716-140091719]
2	141184400	141188788	Collins2017_DUP_441	0.0233236	[DUP_2:141184400-141188788]
2	142266975	142276621	Collins2017_DUP_442	0.00145773	DUP_2:142266975-142276621]
2	142605000	142617000	Collins2017_DUP_443	0.00145773	[DUP_2:142605000-142617000]
2	146860536	146879357	Collins2017_DUP_444	0.00728863	[DUP_2:146860536-146879357]
2	152436000	152463000	Collins2017_DUP_445	0.00145773	DUP_2:152436000-152463000]
2	159708000	159732000	Collins2017_DUP_446	0.00145773	DUP_2:159708000-159732000]
2	159713597	159731700	Collins2017_DUP_447	0.00291545	[DUP_2:159713597-159731700]
2	160535965	160604525	Collins2017_DUP_448	0.00145773	DUP_2:160535965-160604525]
2	160536000	160548000	Collins2017_DUP_449	0.00145773	DUP_2:160536000-160548000]
2	160570000	160601000	Collins2017_DUP_450	0.00145773	DUP_2:160570000-160601000]
2	161700387	161718372	Collins2017_DUP_451	0.00145773	[DUP_2:161700387-161718372]
2	165628851	165738852	Collins2017_DUP_452	0.00145773	[DUP_2:165628851-165738852]
2	167495319	167500352	Collins2017_DUP_453	0.00437318	DUP_2:167495319-167500352]
2	171783751	171794819	Collins2017_DUP_454	0.00145773	[DUP_2:171783751-171794819]
2	176967000	176979000	Collins2017_DUP_455	0.00145773	DUP_2:176967000-176979000]
2	177263873	177275373	Collins2017_DUP_456	0.208455	[DUP_2:177263873-177275373]
2	178550702	178579281	Collins2017_DUP_457	0.00291545	DUP_2:178550702-178579281]
2	178717587	178722061	Collins2017_DUP_458	0.00145773	DUP_2:178717587-178722061]
2	180978246	180984187	Collins2017_DUP_459	0.00145773	[DUP_2:180978246-180984187]
2	182258396	182302330	Collins2017_DUP_460	0.00291545	[DUP_2:182258396-182302330]
2	185754277	185774905	Collins2017_DUP_461	0.00291545	DUP_2:185754277-185774905]
2	186667462	186678146	Collins2017_DUP_462	0.00145773	[DUP_2:186667462-186678146]
2	190411722	190422260	Collins2017_DUP_463	0.00145773	[DUP_2:190411722-190422260]
2	194687923	194700000	Collins2017_DUP_464	0.186589	[DUP_2:194687923-194700000]
2	194759731	194912180	Collins2017_DUP_465	0.00145773	[DUP_2:194759731-194912180]
2	194935450	194968763	Collins2017_DUP_466	0.00145773	[DUP_2:194935450-194968763]
2	196443644	196457216	Collins2017_DUP_467	0.00145773	DUP_2:196443644-196457216]
2	198293839	198534329	Collins2017_DUP_468	0.00145773	[DUP_2:198293839-198534329]
2	207663402	207667790	Collins2017_DUP_469	0.0233236	[DUP_2:207663402-207667790]
2	210108133	210126043	Collins2017_DUP_470	0.00145773	[DUP_2:210108133-210126043]
2	210856666	210889565	Collins2017_DUP_471	0.00145773	[DUP_2:210856666-210889565]
2	212271000	212281000	Collins2017_DUP_472	0.00145773	[DUP_2:212271000-212281000]
2	214185000	214195000	Collins2017_DUP_473	0.00145773	[DUP_2:214185000-214195000]
2	215100617	215122515	Collins2017_DUP_474	0.0058309	[DUP_2:215100617-215122515]
2	217127833	217651852	Collins2017_DUP_475	0.00145773	[DUP_2:217127833-217651852]
2	218932000	218942500	Collins2017_DUP_476	0.00145773	[DUP_2:218932000-218942500]
2	219845000	219864000	Collins2017_DUP_477	0.00145773	DUP_2:219845000-219864000]
2	220342923	220353538	Collins2017_DUP_478	0.00145773	[DUP_2:220342923-220353538]
2	220488000	220506000	Collins2017_DUP_479	0.00145773	[DUP_2:220488000-220506000]
2	220491333	220502333	Collins2017_DUP_480	0.00437318	DUP_2:220491333-220502333]
2	220727702	220758003	Collins2017_DUP_481	0.00145773	DUP_2:220727702-220758003]
2	222712028	222716371	Collins2017_DUP_482	0.00145773	DUP_2:222712028-222716371]
2	227011423	227035752	Collins2017_DUP_483	0.00145773	DUP_2:227011423-227035752]
2	228241778	228257321	Collins2017_DUP_484	0.118076	[DUP_2:228241778-228257321]
2	228606346	228626836	Collins2017_DUP_485	0.00145773	[DUP_2:228606346-228626836]
2	232690208	232718755	Collins2017_DUP_486	0.0451895	[DUP_2:232690208-232718755]
2	232694048	232715143	Collins2017_DUP_487	0.0058309	DUP_2:232694048-232715143]
2	233188179	233202643	Collins2017_DUP_488	0.00145773	[DUP_2:233188179-233202643]
2	233380000	233410000	Collins2017_DUP_489	0.00145773	DUP_2:233380000-233410000]
2	234653955	234662820	Collins2017_DUP_490	0.00145773	[DUP_2:234653955-234662820]
2	238515123	238531207	Collins2017_DUP_491	0.00145773	DUP_2:238515123-238531207]
2	239036407	239050222	Collins2017_DUP_492	0.0116618	[DUP_2:239036407-239050222]
2	239278922	239289028	Collins2017_DUP_493	0.0058309	[DUP_2:239278922-239289028]
2	239448597	239456021	Collins2017_DUP_494	0.00145773	[DUP_2:239448597-239456021]
2	240688006	240692394	Collins2017_DUP_495	0.0102041	[DUP_2:240688006-240692394]
2	240741000	240753000	Collins2017_DUP_496	0.00145773	[DUP_2:240741000-240753000]
2	241098000	241110000	Collins2017_DUP_497	0.00145773	DUP_2:241098000-241110000]
2	241369500	241410000	Collins2017_DUP_498	0.00437318	DUP_2:241369500-241410000]
2	241459222	241513253	Collins2017_DUP_499	0.00145773	[DUP_2:241459222-241513253]
2	241507765	241518235	Collins2017_DUP_500	0.00291545	[DUP_2:241507765-241518235]
2	241533000	241545500	Collins2017_DUP_501	0.00145773	[DUP_2:241533000-241545500]
2	241563000	241580125	Collins2017_DUP_502	0.00145773	DUP_2:241563000-241580125]
2	241611444	241623333	Collins2017_DUP_503	0.00145773	[DUP_2:241611444-241623333]
2	241620000	241713000	Collins2017_DUP_504	0.00437318	[DUP_2:241620000-241713000]
2	241827000	241848000	Collins2017_DUP_505	0.00145773	DUP_2:241827000-241848000]
2	241857000	241867667	Collins2017_DUP_506	0.00145773	DUP_2:241857000-241867667]
2	241891500	241909500	Collins2017_DUP_507	0.00145773	DUP_2:241891500-241909500]
2	241893000	241941000	Collins2017_DUP_508	0.00145773	[DUP_2:241893000-241941000]
2	242739400	242757000	Collins2017_DUP_509	0.00291545	DUP_2:242739400-242757000]
2	242742000	242769000	Collins2017_DUP_510	0.00145773	[DUP_2:242742000-242769000]
2	242923072	243037252	Collins2017_DUP_511	0.00145773	DUP_2:242923072-243037252]
2	242955000	243031000	Collins2017_DUP_512	0.00291545	[DUP_2:242955000-243031000]
2	242970000	243064000	Collins2017_DUP_513	0.00145773	[DUP_2:242970000-243064000]
2	243036000	243054000	Collins2017_DUP_514	0.00145773	DUP_2:243036000-243054000]
3	82610	130711	Collins2017_DUP_515	0.0058309	[DUP_3:82610-130711]
3	83171	431916	Collins2017_DUP_516	0.00145773	[DUP_3:83171-431916]
3	150000	300000	Collins2017_DUP_517	0.00145773	[DUP_3:150000-300000]
3	885784	1442272	Collins2017_DUP_518	0.00291545	[DUP_3:885784-1442272]
3	1244936	2027786	Collins2017_DUP_519	0.00145773	DUP_3:1244936-2027786]
3	1738671	1748757	Collins2017_DUP_520	0.00145773	[DUP_3:1738671-1748757]
3	2570065	2574460	Collins2017_DUP_521	0.0058309	[DUP_3:2570065-2574460]
3	6319357	6336306	Collins2017_DUP_522	0.0204082	[DUP_3:6319357-6336306]
3	8356534	8363957	Collins2017_DUP_523	0.00291545	[DUP_3:8356534-8363957]
3	8576979	8745429	Collins2017_DUP_524	0.00145773	[DUP_3:8576979-8745429]
3	8827000	8837000	Collins2017_DUP_525	0.00145773	[DUP_3:8827000-8837000]
3	8828000	8844000	Collins2017_DUP_526	0.00291545	DUP_3:8828000-8844000]
3	9951000	9961000	Collins2017_DUP_527	0.00145773	[DUP_3:9951000-9961000]
3	10377600	10389000	Collins2017_DUP_528	0.00437318	[DUP_3:10377600-10389000]
3	12632167	12807507	Collins2017_DUP_529	0.00145773	[DUP_3:12632167-12807507]
3	12697539	12742681	Collins2017_DUP_530	0.00145773	[DUP_3:12697539-12742681]
3	13041188	13048767	Collins2017_DUP_531	0.00728863	[DUP_3:13041188-13048767]
3	13092000	13119000	Collins2017_DUP_532	0.00145773	DUP_3:13092000-13119000]
3	13356000	13370250	Collins2017_DUP_533	0.00145773	[DUP_3:13356000-13370250]
3	13540000	13570000	Collins2017_DUP_534	0.00145773	DUP_3:13540000-13570000]
3	13688500	13701500	Collins2017_DUP_535	0.00291545	[DUP_3:13688500-13701500]
3	14590714	14610322	Collins2017_DUP_536	0.00291545	DUP_3:14590714-14610322]
3	15731645	16319176	Collins2017_DUP_537	0.00145773	[DUP_3:15731645-16319176]
3	20021586	20067383	Collins2017_DUP_538	0.00145773	DUP_3:20021586-20067383]
3	21253982	21345104	Collins2017_DUP_539	0.00291545	[DUP_3:21253982-21345104]
3	28366279	28440846	Collins2017_DUP_540	0.00145773	[DUP_3:28366279-28440846]
3	32098457	32110914	Collins2017_DUP_541	0.0102041	DUP_3:32098457-32110914]
3	35098502	35108154	Collins2017_DUP_542	0.00145773	[DUP_3:35098502-35108154]
3	35803801	35941023	Collins2017_DUP_543	0.0058309	[DUP_3:35803801-35941023]
3	35913000	35925000	Collins2017_DUP_544	0.00145773	[DUP_3:35913000-35925000]
3	41315220	41342746	Collins2017_DUP_545	0.00145773	DUP_3:41315220-41342746]
3	46703000	46725333	Collins2017_DUP_546	0.00145773	[DUP_3:46703000-46725333]
3	46704455	46715455	Collins2017_DUP_547	0.00145773	[DUP_3:46704455-46715455]
3	47030500	47051875	Collins2017_DUP_548	0.0058309	[DUP_3:47030500-47051875]
3	47234512	47256056	Collins2017_DUP_549	0.0233236	[DUP_3:47234512-47256056]
3	47445462	47461923	Collins2017_DUP_550	0.00728863	[DUP_3:47445462-47461923]
3	47551604	47595063	Collins2017_DUP_551	0.00145773	DUP_3:47551604-47595063]
3	48440000	48474500	Collins2017_DUP_552	0.00291545	[DUP_3:48440000-48474500]
3	48668250	48690750	Collins2017_DUP_553	0.00145773	[DUP_3:48668250-48690750]
3	48683000	48699000	Collins2017_DUP_554	0.00145773	DUP_3:48683000-48699000]
3	49680000	49770000	Collins2017_DUP_555	0.0116618	[DUP_3:49680000-49770000]
3	49943575	49957359	Collins2017_DUP_556	0.00145773	[DUP_3:49943575-49957359]
3	50160000	50200000	Collins2017_DUP_557	0.00145773	[DUP_3:50160000-50200000]
3	50391000	50409000	Collins2017_DUP_558	0.00145773	DUP_3:50391000-50409000]
3	50538000	50550000	Collins2017_DUP_559	0.00145773	DUP_3:50538000-50550000]
3	52383500	52395250	Collins2017_DUP_560	0.00145773	DUP_3:52383500-52395250]
3	52517250	52567500	Collins2017_DUP_561	0.0131195	[DUP_3:52517250-52567500]
3	53177000	53187000	Collins2017_DUP_562	0.00145773	[DUP_3:53177000-53187000]
3	53286615	53296294	Collins2017_DUP_563	0.00145773	[DUP_3:53286615-53296294]
3	56607762	56640515	Collins2017_DUP_564	0.00145773	DUP_3:56607762-56640515]
3	58350888	58363913	Collins2017_DUP_565	0.00145773	DUP_3:58350888-58363913]
3	58833813	58838021	Collins2017_DUP_566	0.00145773	DUP_3:58833813-58838021]
3	58922868	58934259	Collins2017_DUP_567	0.00145773	DUP_3:58922868-58934259]
3	59133867	59210302	Collins2017_DUP_568	0.00145773	[DUP_3:59133867-59210302]
3	60805574	60821751	Collins2017_DUP_569	0.00145773	[DUP_3:60805574-60821751]
3	65491367	65566731	Collins2017_DUP_570	0.00145773	[DUP_3:65491367-65566731]
3	65519000	65532000	Collins2017_DUP_571	0.00145773	[DUP_3:65519000-65532000]
3	65550000	65565000	Collins2017_DUP_572	0.00145773	[DUP_3:65550000-65565000]
3	68879494	68926981	Collins2017_DUP_573	0.00145773	[DUP_3:68879494-68926981]
3	68883000	68904000	Collins2017_DUP_574	0.00145773	[DUP_3:68883000-68904000]
3	69154007	69176421	Collins2017_DUP_575	0.00145773	DUP_3:69154007-69176421]
3	72628689	72680124	Collins2017_DUP_576	0.00145773	DUP_3:72628689-72680124]
3	75147000	75169000	Collins2017_DUP_577	0.00145773	DUP_3:75147000-75169000]
3	76059000	76069000	Collins2017_DUP_578	0.00145773	DUP_3:76059000-76069000]
3	86882485	86886873	Collins2017_DUP_579	0.00874636	[DUP_3:86882485-86886873]
3	89772000	89784000	Collins2017_DUP_580	0.00145773	DUP_3:89772000-89784000]
3	90207977	90244483	Collins2017_DUP_581	0.00145773	DUP_3:90207977-90244483]
3	90487000	90497000	Collins2017_DUP_582	0.00145773	[DUP_3:90487000-90497000]
3	97935424	97983148	Collins2017_DUP_583	0.00145773	[DUP_3:97935424-97983148]
3	98147933	98152797	Collins2017_DUP_584	0.00437318	[DUP_3:98147933-98152797]
3	99208535	99215455	Collins2017_DUP_585	0.00874636	[DUP_3:99208535-99215455]
3	100335276	100444689	Collins2017_DUP_586	0.016035	[DUP_3:100335276-100444689]
3	100337000	100348000	Collins2017_DUP_587	0.00145773	[DUP_3:100337000-100348000]
3	112877805	112892633	Collins2017_DUP_588	0.00291545	DUP_3:112877805-112892633]
3	118710000	118830000	Collins2017_DUP_589	0.00437318	[DUP_3:118710000-118830000]
3	118736921	118759963	Collins2017_DUP_590	0.00145773	[DUP_3:118736921-118759963]
3	123162000	123174000	Collins2017_DUP_591	0.00145773	DUP_3:123162000-123174000]
3	123415250	123425375	Collins2017_DUP_592	0.00437318	[DUP_3:123415250-123425375]
3	125438867	125460332	Collins2017_DUP_593	0.0495627	[DUP_3:125438867-125460332]
3	125442571	125459357	Collins2017_DUP_594	0.00728863	DUP_3:125442571-125459357]
3	126660000	126759000	Collins2017_DUP_595	0.00728863	DUP_3:126660000-126759000]
3	126725000	126740500	Collins2017_DUP_596	0.00145773	DUP_3:126725000-126740500]
3	128380989	128413775	Collins2017_DUP_597	0.215743	[DUP_3:128380989-128413775]
3	128801000	128811000	Collins2017_DUP_598	0.00145773	DUP_3:128801000-128811000]
3	129290000	129330000	Collins2017_DUP_599	0.00145773	[DUP_3:129290000-129330000]
3	130242283	130249714	Collins2017_DUP_600	0.00145773	DUP_3:130242283-130249714]
3	134133064	134162013	Collins2017_DUP_601	0.00145773	[DUP_3:134133064-134162013]
3	137849624	137935259	Collins2017_DUP_602	0.00145773	[DUP_3:137849624-137935259]
3	141819990	142085977	Collins2017_DUP_603	0.00728863	[DUP_3:141819990-142085977]
3	142767319	142803873	Collins2017_DUP_604	0.00145773	[DUP_3:142767319-142803873]
3	144263274	144279966	Collins2017_DUP_605	0.00145773	[DUP_3:144263274-144279966]
3	144663923	144746970	Collins2017_DUP_606	0.00145773	[DUP_3:144663923-144746970]
3	144872638	144969797	Collins2017_DUP_607	0.00145773	DUP_3:144872638-144969797]
3	145362809	145393064	Collins2017_DUP_608	0.00145773	[DUP_3:145362809-145393064]
3	145377000	145392000	Collins2017_DUP_609	0.00145773	[DUP_3:145377000-145392000]
3	146077620	146083563	Collins2017_DUP_610	0.00145773	[DUP_3:146077620-146083563]
3	146382000	146394000	Collins2017_DUP_611	0.131195	[DUP_3:146382000-146394000]
3	147612336	147639448	Collins2017_DUP_612	0.00145773	[DUP_3:147612336-147639448]
3	155480866	155512507	Collins2017_DUP_613	0.0145773	[DUP_3:155480866-155512507]
3	155854212	155863579	Collins2017_DUP_614	0.00145773	[DUP_3:155854212-155863579]
3	157904619	157918673	Collins2017_DUP_615	0.00145773	DUP_3:157904619-157918673]
3	158148561	158810798	Collins2017_DUP_616	0.00145773	[DUP_3:158148561-158810798]
3	158306823	158427509	Collins2017_DUP_617	0.00145773	DUP_3:158306823-158427509]
3	161869623	161955859	Collins2017_DUP_618	0.00291545	DUP_3:161869623-161955859]
3	161871000	161904000	Collins2017_DUP_619	0.00145773	DUP_3:161871000-161904000]
3	161910000	161922000	Collins2017_DUP_620	0.00145773	DUP_3:161910000-161922000]
3	162605308	162651523	Collins2017_DUP_621	0.00145773	[DUP_3:162605308-162651523]
3	162714195	162726195	Collins2017_DUP_622	0.0131195	DUP_3:162714195-162726195]
3	162993417	163026728	Collins2017_DUP_623	0.00145773	[DUP_3:162993417-163026728]
3	163376000	163389000	Collins2017_DUP_624	0.00145773	[DUP_3:163376000-163389000]
3	163767383	163831653	Collins2017_DUP_625	0.00145773	[DUP_3:163767383-163831653]
3	163808000	163828000	Collins2017_DUP_626	0.00145773	[DUP_3:163808000-163828000]
3	165201247	165405955	Collins2017_DUP_627	0.00145773	[DUP_3:165201247-165405955]
3	166087182	166094092	Collins2017_DUP_628	0.00728863	[DUP_3:166087182-166094092]
3	166125270	166140112	Collins2017_DUP_629	0.00291545	[DUP_3:166125270-166140112]
3	166522127	166533288	Collins2017_DUP_630	0.0116618	[DUP_3:166522127-166533288]
3	169947528	169951916	Collins2017_DUP_631	0.058309	[DUP_3:169947528-169951916]
3	173239782	173289975	Collins2017_DUP_632	0.0539359	[DUP_3:173239782-173289975]
3	175895498	175944702	Collins2017_DUP_633	0.00145773	[DUP_3:175895498-175944702]
3	175991271	176023546	Collins2017_DUP_634	0.00145773	[DUP_3:175991271-176023546]
3	176698764	176703823	Collins2017_DUP_635	0.00145773	[DUP_3:176698764-176703823]
3	178947580	179216064	Collins2017_DUP_636	0.00145773	DUP_3:178947580-179216064]
3	183336651	183349587	Collins2017_DUP_637	0.00145773	[DUP_3:183336651-183349587]
3	183738557	183747262	Collins2017_DUP_638	0.00291545	[DUP_3:183738557-183747262]
3	183949429	183959571	Collins2017_DUP_639	0.00291545	[DUP_3:183949429-183959571]
3	184282500	184298000	Collins2017_DUP_640	0.00145773	DUP_3:184282500-184298000]
3	193527464	193543057	Collins2017_DUP_641	0.00145773	[DUP_3:193527464-193543057]
3	193892915	193911033	Collins2017_DUP_642	0.00145773	DUP_3:193892915-193911033]
3	195202971	195232343	Collins2017_DUP_643	0.0204082	[DUP_3:195202971-195232343]
3	195343333	195406667	Collins2017_DUP_644	0.268222	[DUP_3:195343333-195406667]
3	195343728	195447713	Collins2017_DUP_645	0.653061	[DUP_3:195343728-195447713]
3	195350225	195475715	Collins2017_DUP_646	0.74344	[DUP_3:195350225-195475715]
3	195595273	195608273	Collins2017_DUP_647	0.0058309	[DUP_3:195595273-195608273]
3	195667935	195726396	Collins2017_DUP_648	0.0568513	[DUP_3:195667935-195726396]
3	197073637	197083452	Collins2017_DUP_649	0.00145773	[DUP_3:197073637-197083452]
3	197231563	197749308	Collins2017_DUP_650	0.00145773	DUP_3:197231563-197749308]
3	197348583	197392833	Collins2017_DUP_651	0.00291545	[DUP_3:197348583-197392833]
3	197508194	197723785	Collins2017_DUP_652	0.00145773	[DUP_3:197508194-197723785]
3	197565239	197651692	Collins2017_DUP_653	0.00145773	[DUP_3:197565239-197651692]
3	197700000	197881000	Collins2017_DUP_654	0.00145773	[DUP_3:197700000-197881000]
3	197800000	197880000	Collins2017_DUP_655	0.00145773	[DUP_3:197800000-197880000]
3	197850000	197890000	Collins2017_DUP_656	0.00145773	DUP_3:197850000-197890000]
3	197853000	197863000	Collins2017_DUP_657	0.00145773	DUP_3:197853000-197863000]
3	197867167	197878000	Collins2017_DUP_658	0.00145773	DUP_3:197867167-197878000]
4	69000	200000	Collins2017_DUP_659	0.00145773	[DUP_4:69000-200000]
4	70000	135000	Collins2017_DUP_660	0.00291545	[DUP_4:70000-135000]
4	96000	124000	Collins2017_DUP_661	0.00145773	[DUP_4:96000-124000]
4	155932	175073	Collins2017_DUP_662	0.00874636	[DUP_4:155932-175073]
4	614500	625500	Collins2017_DUP_663	0.00145773	DUP_4:614500-625500]
4	664866	689516	Collins2017_DUP_664	0.00145773	DUP_4:664866-689516]
4	666974	678051	Collins2017_DUP_665	0.0131195	[DUP_4:666974-678051]
4	668500	682312	Collins2017_DUP_666	0.0102041	[DUP_4:668500-682312]
4	670048	680905	Collins2017_DUP_667	0.00145773	DUP_4:670048-680905]
4	817000	828000	Collins2017_DUP_668	0.00437318	DUP_4:817000-828000]
4	1160286	1170286	Collins2017_DUP_669	0.00437318	[DUP_4:1160286-1170286]
4	1344444	1355056	Collins2017_DUP_670	0.0116618	[DUP_4:1344444-1355056]
4	1536667	1575667	Collins2017_DUP_671	0.00145773	DUP_4:1536667-1575667]
4	1597000	1671000	Collins2017_DUP_672	0.00145773	DUP_4:1597000-1671000]
4	1602667	1634667	Collins2017_DUP_673	0.00145773	DUP_4:1602667-1634667]
4	2063174	2081739	Collins2017_DUP_674	0.00437318	[DUP_4:2063174-2081739]
4	2063200	2075000	Collins2017_DUP_675	0.00145773	DUP_4:2063200-2075000]
4	2248429	2276857	Collins2017_DUP_676	0.00291545	[DUP_4:2248429-2276857]
4	2571703	2838429	Collins2017_DUP_677	0.00145773	[DUP_4:2571703-2838429]
4	2789400	2839000	Collins2017_DUP_678	0.00437318	DUP_4:2789400-2839000]
4	2906193	3202844	Collins2017_DUP_679	0.00145773	DUP_4:2906193-3202844]
4	2922433	3462632	Collins2017_DUP_680	0.00291545	[DUP_4:2922433-3462632]
4	2960736	3019223	Collins2017_DUP_681	0.00145773	[DUP_4:2960736-3019223]
4	3060677	3067675	Collins2017_DUP_682	0.00291545	[DUP_4:3060677-3067675]
4	3420000	3540000	Collins2017_DUP_683	0.0145773	[DUP_4:3420000-3540000]
4	3468776	3473546	Collins2017_DUP_684	0.0116618	[DUP_4:3468776-3473546]
4	3652333	3663000	Collins2017_DUP_685	0.00145773	[DUP_4:3652333-3663000]
4	3750000	3792000	Collins2017_DUP_686	0.00145773	DUP_4:3750000-3792000]
4	3894000	3906000	Collins2017_DUP_687	0.00145773	[DUP_4:3894000-3906000]
4	4127094	4152488	Collins2017_DUP_688	0.00874636	[DUP_4:4127094-4152488]
4	4140241	4152848	Collins2017_DUP_689	0.00874636	DUP_4:4140241-4152848]
4	5950000	5980000	Collins2017_DUP_690	0.00145773	[DUP_4:5950000-5980000]
4	5991000	6009000	Collins2017_DUP_691	0.00145773	[DUP_4:5991000-6009000]
4	6320000	6350000	Collins2017_DUP_692	0.00145773	DUP_4:6320000-6350000]
4	6897000	6912000	Collins2017_DUP_693	0.00145773	DUP_4:6897000-6912000]
4	7209000	7221000	Collins2017_DUP_694	0.00145773	DUP_4:7209000-7221000]
4	7227500	7237750	Collins2017_DUP_695	0.00728863	DUP_4:7227500-7237750]
4	7329000	7341667	Collins2017_DUP_696	0.00291545	[DUP_4:7329000-7341667]
4	7422600	7438000	Collins2017_DUP_697	0.00437318	DUP_4:7422600-7438000]
4	7465667	7478000	Collins2017_DUP_698	0.00145773	[DUP_4:7465667-7478000]
4	7725000	7758000	Collins2017_DUP_699	0.00145773	DUP_4:7725000-7758000]
4	8105200	8116800	Collins2017_DUP_700	0.00145773	[DUP_4:8105200-8116800]
4	8186600	8201900	Collins2017_DUP_701	0.0058309	[DUP_4:8186600-8201900]
4	8224571	8248714	Collins2017_DUP_702	0.00145773	[DUP_4:8224571-8248714]
4	8374176	8387000	Collins2017_DUP_703	0.00728863	[DUP_4:8374176-8387000]
4	8502357	8512357	Collins2017_DUP_704	0.0058309	[DUP_4:8502357-8512357]
4	8589000	8640000	Collins2017_DUP_705	0.00728863	[DUP_4:8589000-8640000]
4	8600769	8640769	Collins2017_DUP_706	0.00874636	[DUP_4:8600769-8640769]
4	8621364	8652545	Collins2017_DUP_707	0.00145773	DUP_4:8621364-8652545]
4	8940000	9460000	Collins2017_DUP_708	0.00437318	[DUP_4:8940000-9460000]
4	8940000	9490000	Collins2017_DUP_709	0.00437318	[DUP_4:8940000-9490000]
4	8970000	9510000	Collins2017_DUP_710	0.00291545	[DUP_4:8970000-9510000]
4	9087000	9108000	Collins2017_DUP_711	0.00145773	[DUP_4:9087000-9108000]
4	9117122	9133789	Collins2017_DUP_712	0.00145773	DUP_4:9117122-9133789]
4	9449294	9488412	Collins2017_DUP_713	0.0204082	[DUP_4:9449294-9488412]
4	9455333	9500667	Collins2017_DUP_714	0.00145773	[DUP_4:9455333-9500667]
4	10079800	10118800	Collins2017_DUP_715	0.00145773	[DUP_4:10079800-10118800]
4	10207111	10240000	Collins2017_DUP_716	0.00145773	DUP_4:10207111-10240000]
4	11823841	11856269	Collins2017_DUP_717	0.00145773	[DUP_4:11823841-11856269]
4	11873596	11879556	Collins2017_DUP_718	0.00291545	DUP_4:11873596-11879556]
4	12339984	12344372	Collins2017_DUP_719	0.00291545	[DUP_4:12339984-12344372]
4	16373686	16405146	Collins2017_DUP_720	0.00145773	[DUP_4:16373686-16405146]
4	18647963	18677951	Collins2017_DUP_721	0.00145773	[DUP_4:18647963-18677951]
4	19077021	19088979	Collins2017_DUP_722	0.0830904	[DUP_4:19077021-19088979]
4	21158341	21170634	Collins2017_DUP_723	0.00291545	DUP_4:21158341-21170634]
4	25557021	25578998	Collins2017_DUP_724	0.0291545	[DUP_4:25557021-25578998]
4	29290369	29296852	Collins2017_DUP_725	0.00145773	[DUP_4:29290369-29296852]
4	33008774	33025811	Collins2017_DUP_726	0.00145773	[DUP_4:33008774-33025811]
4	33110954	33119880	Collins2017_DUP_727	0.00145773	[DUP_4:33110954-33119880]
4	34684225	34688613	Collins2017_DUP_728	0.0189504	[DUP_4:34684225-34688613]
4	38339033	38346857	Collins2017_DUP_729	0.00145773	[DUP_4:38339033-38346857]
4	39427636	39575443	Collins2017_DUP_730	0.00145773	[DUP_4:39427636-39575443]
4	40219078	40240773	Collins2017_DUP_731	0.00145773	[DUP_4:40219078-40240773]
4	44967390	45005339	Collins2017_DUP_732	0.0174927	[DUP_4:44967390-45005339]
4	44976000	44990000	Collins2017_DUP_733	0.00145773	[DUP_4:44976000-44990000]
4	44990000	45001000	Collins2017_DUP_734	0.00145773	[DUP_4:44990000-45001000]
4	49080000	49350000	Collins2017_DUP_735	0.00291545	[DUP_4:49080000-49350000]
4	49197000	49350000	Collins2017_DUP_736	0.00145773	DUP_4:49197000-49350000]
4	49217000	49246609	Collins2017_DUP_737	0.00145773	[DUP_4:49217000-49246609]
4	49494000	49511333	Collins2017_DUP_738	0.00291545	[DUP_4:49494000-49511333]
4	49556600	49590200	Collins2017_DUP_739	0.00145773	[DUP_4:49556600-49590200]
4	49627791	49667651	Collins2017_DUP_740	0.00291545	[DUP_4:49627791-49667651]
4	52659333	52688052	Collins2017_DUP_741	0.158892	[DUP_4:52659333-52688052]
4	54596072	54603089	Collins2017_DUP_742	0.00728863	[DUP_4:54596072-54603089]
4	55184796	55194742	Collins2017_DUP_743	0.00145773	[DUP_4:55184796-55194742]
4	57064813	57071485	Collins2017_DUP_744	0.00291545	DUP_4:57064813-57071485]
4	58051084	58099696	Collins2017_DUP_745	0.00874636	[DUP_4:58051084-58099696]
4	59241903	59254262	Collins2017_DUP_746	0.00291545	[DUP_4:59241903-59254262]
4	59974257	59987277	Collins2017_DUP_747	0.0860058	[DUP_4:59974257-59987277]
4	60325688	60330192	Collins2017_DUP_748	0.090379	[DUP_4:60325688-60330192]
4	62216166	62277644	Collins2017_DUP_749	0.00145773	[DUP_4:62216166-62277644]
4	63342084	63358759	Collins2017_DUP_750	0.00145773	DUP_4:63342084-63358759]
4	66575095	66606778	Collins2017_DUP_751	0.00145773	DUP_4:66575095-66606778]
4	66589602	66628171	Collins2017_DUP_752	0.016035	[DUP_4:66589602-66628171]
4	69380000	69490000	Collins2017_DUP_753	0.24344	[DUP_4:69380000-69490000]
4	69395859	69506871	Collins2017_DUP_754	0.193878	[DUP_4:69395859-69506871]
4	70003689	70035868	Collins2017_DUP_755	0.00145773	DUP_4:70003689-70035868]
4	70145840	70271938	Collins2017_DUP_756	0.00145773	[DUP_4:70145840-70271938]
4	70258500	70271500	Collins2017_DUP_757	0.00437318	[DUP_4:70258500-70271500]
4	72306362	72546873	Collins2017_DUP_758	0.00145773	[DUP_4:72306362-72546873]
4	72671020	72675408	Collins2017_DUP_759	0.0247813	[DUP_4:72671020-72675408]
4	72982057	72994278	Collins2017_DUP_760	0.00145773	[DUP_4:72982057-72994278]
4	73619737	73630083	Collins2017_DUP_761	0.00291545	DUP_4:73619737-73630083]
4	73815915	74049283	Collins2017_DUP_762	0.00145773	[DUP_4:73815915-74049283]
4	74587563	74598307	Collins2017_DUP_763	0.00145773	[DUP_4:74587563-74598307]
4	76352328	76413563	Collins2017_DUP_764	0.00145773	[DUP_4:76352328-76413563]
4	76398000	76410000	Collins2017_DUP_765	0.00145773	[DUP_4:76398000-76410000]
4	78276417	78287677	Collins2017_DUP_766	0.00437318	[DUP_4:78276417-78287677]
4	79092293	79165488	Collins2017_DUP_767	0.00145773	DUP_4:79092293-79165488]
4	79266919	79277593	Collins2017_DUP_768	0.234694	[DUP_4:79266919-79277593]
4	80860000	80900000	Collins2017_DUP_769	0.00145773	[DUP_4:80860000-80900000]
4	80883000	80895107	Collins2017_DUP_770	0.0670554	[DUP_4:80883000-80895107]
4	81369000	81381000	Collins2017_DUP_771	0.00145773	DUP_4:81369000-81381000]
4	82676302	83197893	Collins2017_DUP_772	0.00145773	DUP_4:82676302-83197893]
4	82731300	82814951	Collins2017_DUP_773	0.00145773	[DUP_4:82731300-82814951]
4	87149604	87184000	Collins2017_DUP_774	0.00145773	[DUP_4:87149604-87184000]
4	88838752	88843140	Collins2017_DUP_775	0.00728863	[DUP_4:88838752-88843140]
4	88844656	88858273	Collins2017_DUP_776	0.0655977	[DUP_4:88844656-88858273]
4	88845048	88862143	Collins2017_DUP_777	0.00291545	DUP_4:88845048-88862143]
4	90102345	90106733	Collins2017_DUP_778	0.150146	[DUP_4:90102345-90106733]
4	91593562	91604625	Collins2017_DUP_779	0.0670554	DUP_4:91593562-91604625]
4	91792765	91848801	Collins2017_DUP_780	0.00145773	DUP_4:91792765-91848801]
4	93099390	93143755	Collins2017_DUP_781	0.00145773	[DUP_4:93099390-93143755]
4	97707521	97844578	Collins2017_DUP_782	0.00145773	DUP_4:97707521-97844578]
4	97741579	97754525	Collins2017_DUP_783	0.00145773	DUP_4:97741579-97754525]
4	100324818	100373365	Collins2017_DUP_784	0.00145773	[DUP_4:100324818-100373365]
4	100533212	100545328	Collins2017_DUP_785	0.00145773	[DUP_4:100533212-100545328]
4	100683433	100695227	Collins2017_DUP_786	0.0102041	[DUP_4:100683433-100695227]
4	100734991	100781880	Collins2017_DUP_787	0.00145773	[DUP_4:100734991-100781880]
4	111843000	111855000	Collins2017_DUP_788	0.00145773	[DUP_4:111843000-111855000]
4	117777812	117817673	Collins2017_DUP_789	0.00145773	DUP_4:117777812-117817673]
4	120080000	120134000	Collins2017_DUP_790	0.00145773	DUP_4:120080000-120134000]
4	120227246	120249286	Collins2017_DUP_791	0.00145773	DUP_4:120227246-120249286]
4	122946143	123216946	Collins2017_DUP_792	0.00145773	[DUP_4:122946143-123216946]
4	123910023	123915511	Collins2017_DUP_793	0.00145773	[DUP_4:123910023-123915511]
4	126147117	126159432	Collins2017_DUP_794	0.00145773	[DUP_4:126147117-126159432]
4	130765919	130798492	Collins2017_DUP_795	0.00145773	DUP_4:130765919-130798492]
4	131578409	131751587	Collins2017_DUP_796	0.00145773	[DUP_4:131578409-131751587]
4	132645583	132685319	Collins2017_DUP_797	0.0422741	[DUP_4:132645583-132685319]
4	133050000	133065000	Collins2017_DUP_798	0.00145773	[DUP_4:133050000-133065000]
4	140168354	140172742	Collins2017_DUP_799	0.00145773	[DUP_4:140168354-140172742]
4	142804725	142813341	Collins2017_DUP_800	0.00145773	[DUP_4:142804725-142813341]
4	144625754	144641673	Collins2017_DUP_801	0.00437318	DUP_4:144625754-144641673]
4	144704000	144717000	Collins2017_DUP_802	0.00145773	[DUP_4:144704000-144717000]
4	144720000	144750000	Collins2017_DUP_803	0.00145773	DUP_4:144720000-144750000]
4	144780000	144930000	Collins2017_DUP_804	0.0204082	[DUP_4:144780000-144930000]
4	146612922	146641120	Collins2017_DUP_805	0.00145773	[DUP_4:146612922-146641120]
4	147039259	147143391	Collins2017_DUP_806	0.00145773	[DUP_4:147039259-147143391]
4	149428665	149449273	Collins2017_DUP_807	0.00291545	DUP_4:149428665-149449273]
4	155508630	155523719	Collins2017_DUP_808	0.00437318	[DUP_4:155508630-155523719]
4	157644856	157653562	Collins2017_DUP_809	0.00291545	[DUP_4:157644856-157653562]
4	158008258	158013520	Collins2017_DUP_810	0.00728863	[DUP_4:158008258-158013520]
4	159581054	159615889	Collins2017_DUP_811	0.00145773	[DUP_4:159581054-159615889]
4	161564055	161582846	Collins2017_DUP_812	0.00145773	[DUP_4:161564055-161582846]
4	161862894	161931056	Collins2017_DUP_813	0.00437318	DUP_4:161862894-161931056]
4	161952320	162003253	Collins2017_DUP_814	0.0204082	[DUP_4:161952320-162003253]
4	161969000	161980500	Collins2017_DUP_815	0.00291545	[DUP_4:161969000-161980500]
4	161970000	161988000	Collins2017_DUP_816	0.00437318	[DUP_4:161970000-161988000]
4	161992500	162003500	Collins2017_DUP_817	0.00291545	[DUP_4:161992500-162003500]
4	163022523	163178448	Collins2017_DUP_818	0.00145773	[DUP_4:163022523-163178448]
4	165695858	166140992	Collins2017_DUP_819	0.00145773	[DUP_4:165695858-166140992]
4	165864422	165882852	Collins2017_DUP_820	0.00145773	DUP_4:165864422-165882852]
4	167673277	167685287	Collins2017_DUP_821	0.214286	DUP_4:167673277-167685287]
4	172370868	172383000	Collins2017_DUP_822	0.12828	[DUP_4:172370868-172383000]
4	173423902	173436011	Collins2017_DUP_823	0.329446	[DUP_4:173423902-173436011]
4	176230373	176234761	Collins2017_DUP_824	0.00874636	[DUP_4:176230373-176234761]
4	178358190	178513800	Collins2017_DUP_825	0.00145773	[DUP_4:178358190-178513800]
4	178704164	178764489	Collins2017_DUP_826	0.00145773	[DUP_4:178704164-178764489]
4	179288115	179295252	Collins2017_DUP_827	0.00145773	DUP_4:179288115-179295252]
4	181535432	181592335	Collins2017_DUP_828	0.00145773	[DUP_4:181535432-181592335]
4	182603186	182621651	Collins2017_DUP_829	0.00145773	DUP_4:182603186-182621651]
4	185490021	185496098	Collins2017_DUP_830	0.00145773	DUP_4:185490021-185496098]
4	185790736	185802027	Collins2017_DUP_831	0.00145773	[DUP_4:185790736-185802027]
4	187883771	187894086	Collins2017_DUP_832	0.00437318	[DUP_4:187883771-187894086]
4	188529791	188914905	Collins2017_DUP_833	0.00145773	DUP_4:188529791-188914905]
4	188982543	188994254	Collins2017_DUP_834	0.00145773	DUP_4:188982543-188994254]
4	189191860	189626718	Collins2017_DUP_835	0.00145773	[DUP_4:189191860-189626718]
4	189425323	189430420	Collins2017_DUP_836	0.0889213	DUP_4:189425323-189430420]
4	190320655	190351097	Collins2017_DUP_837	0.00291545	[DUP_4:190320655-190351097]
4	190418000	190470000	Collins2017_DUP_838	0.00145773	[DUP_4:190418000-190470000]
4	190638500	190680000	Collins2017_DUP_839	0.00145773	[DUP_4:190638500-190680000]
4	190680000	190800000	Collins2017_DUP_840	0.00145773	[DUP_4:190680000-190800000]
4	190983373	191017373	Collins2017_DUP_841	0.0247813	[DUP_4:190983373-191017373]
4	190986000	191050000	Collins2017_DUP_842	0.0102041	[DUP_4:190986000-191050000]
5	12128	168253	Collins2017_DUP_843	0.00145773	[DUP_5:12128-168253]
5	69767	118367	Collins2017_DUP_844	0.00145773	[DUP_5:69767-118367]
5	165000	177000	Collins2017_DUP_845	0.00145773	DUP_5:165000-177000]
5	185500	202500	Collins2017_DUP_846	0.00145773	[DUP_5:185500-202500]
5	390000	570000	Collins2017_DUP_847	0.00291545	DUP_5:390000-570000]
5	429000	439500	Collins2017_DUP_848	0.00145773	[DUP_5:429000-439500]
5	521000	548000	Collins2017_DUP_849	0.00145773	[DUP_5:521000-548000]
5	685033	777740	Collins2017_DUP_850	0.189504	[DUP_5:685033-777740]
5	757005	846969	Collins2017_DUP_851	0.253644	DUP_5:757005-846969]
5	769576	880610	Collins2017_DUP_852	0.03207	[DUP_5:769576-880610]
5	948000	964000	Collins2017_DUP_853	0.00145773	DUP_5:948000-964000]
5	1202917	1214333	Collins2017_DUP_854	0.00437318	[DUP_5:1202917-1214333]
5	1274000	1285000	Collins2017_DUP_855	0.00145773	[DUP_5:1274000-1285000]
5	1329000	1341000	Collins2017_DUP_856	0.00145773	DUP_5:1329000-1341000]
5	1401000	1418000	Collins2017_DUP_857	0.00145773	DUP_5:1401000-1418000]
5	5683253	5713451	Collins2017_DUP_858	0.0058309	[DUP_5:5683253-5713451]
5	6972000	7200000	Collins2017_DUP_859	0.00145773	[DUP_5:6972000-7200000]
5	7420000	7470000	Collins2017_DUP_860	0.00145773	[DUP_5:7420000-7470000]
5	12399932	12449172	Collins2017_DUP_861	0.00145773	DUP_5:12399932-12449172]
5	12809864	12822193	Collins2017_DUP_862	0.00291545	[DUP_5:12809864-12822193]
5	14016859	14052828	Collins2017_DUP_863	0.00145773	[DUP_5:14016859-14052828]
5	14996010	15000398	Collins2017_DUP_864	0.0189504	[DUP_5:14996010-15000398]
5	17480000	17610000	Collins2017_DUP_865	0.00437318	[DUP_5:17480000-17610000]
5	17517000	17610000	Collins2017_DUP_866	0.00291545	[DUP_5:17517000-17610000]
5	17519093	17529605	Collins2017_DUP_867	0.00145773	[DUP_5:17519093-17529605]
5	17584579	17596023	Collins2017_DUP_868	0.0116618	[DUP_5:17584579-17596023]
5	17712055	17716443	Collins2017_DUP_869	0.139942	[DUP_5:17712055-17716443]
5	17903397	17914931	Collins2017_DUP_870	0.00145773	DUP_5:17903397-17914931]
5	18220000	18250000	Collins2017_DUP_871	0.00145773	DUP_5:18220000-18250000]
5	18380041	18395809	Collins2017_DUP_872	0.00145773	DUP_5:18380041-18395809]
5	18604994	18668866	Collins2017_DUP_873	0.00145773	DUP_5:18604994-18668866]
5	21479778	21510000	Collins2017_DUP_874	0.0524781	[DUP_5:21479778-21510000]
5	21480389	21498695	Collins2017_DUP_875	0.0510204	DUP_5:21480389-21498695]
5	21481460	21494391	Collins2017_DUP_876	0.00874636	[DUP_5:21481460-21494391]
5	22354081	22365095	Collins2017_DUP_877	0.00145773	DUP_5:22354081-22365095]
5	22553282	22573427	Collins2017_DUP_878	0.00145773	[DUP_5:22553282-22573427]
5	22632005	22692825	Collins2017_DUP_879	0.00145773	DUP_5:22632005-22692825]
5	22973399	22982853	Collins2017_DUP_880	0.00145773	[DUP_5:22973399-22982853]
5	25198317	25212977	Collins2017_DUP_881	0.00145773	DUP_5:25198317-25212977]
5	29318390	29575455	Collins2017_DUP_882	0.00145773	DUP_5:29318390-29575455]
5	29622565	29634900	Collins2017_DUP_883	0.0058309	[DUP_5:29622565-29634900]
5	30361166	30379939	Collins2017_DUP_884	0.00145773	[DUP_5:30361166-30379939]
5	32107534	32167057	Collins2017_DUP_885	0.0379009	[DUP_5:32107534-32167057]
5	32109000	32130000	Collins2017_DUP_886	0.00145773	[DUP_5:32109000-32130000]
5	32138000	32165000	Collins2017_DUP_887	0.00145773	[DUP_5:32138000-32165000]
5	34181330	34194191	Collins2017_DUP_888	0.0597668	[DUP_5:34181330-34194191]
5	34546302	34553702	Collins2017_DUP_889	0.00145773	[DUP_5:34546302-34553702]
5	36533508	36554247	Collins2017_DUP_890	0.00145773	[DUP_5:36533508-36554247]
5	36807435	36842098	Collins2017_DUP_891	0.00145773	[DUP_5:36807435-36842098]
5	36810000	36822000	Collins2017_DUP_892	0.00145773	[DUP_5:36810000-36822000]
5	37239079	37314401	Collins2017_DUP_893	0.00145773	[DUP_5:37239079-37314401]
5	40237821	40248793	Collins2017_DUP_894	0.00145773	DUP_5:40237821-40248793]
5	46019000	46029000	Collins2017_DUP_895	0.00145773	[DUP_5:46019000-46029000]
5	46167000	46210000	Collins2017_DUP_896	0.00145773	[DUP_5:46167000-46210000]
5	46168881	46183787	Collins2017_DUP_897	0.00437318	[DUP_5:46168881-46183787]
5	46249600	46263200	Collins2017_DUP_898	0.00437318	[DUP_5:46249600-46263200]
5	46295000	46306000	Collins2017_DUP_899	0.00145773	DUP_5:46295000-46306000]
5	49400537	49438737	Collins2017_DUP_900	0.0058309	[DUP_5:49400537-49438737]
5	49407083	49431917	Collins2017_DUP_901	0.00145773	DUP_5:49407083-49431917]
5	49478000	49512000	Collins2017_DUP_902	0.00145773	[DUP_5:49478000-49512000]
5	49735211	49739419	Collins2017_DUP_903	0.00145773	DUP_5:49735211-49739419]
5	54521000	54531000	Collins2017_DUP_904	0.00145773	[DUP_5:54521000-54531000]
5	57321000	57336100	Collins2017_DUP_905	0.0889213	[DUP_5:57321000-57336100]
5	57678344	57689844	Collins2017_DUP_906	0.0758017	DUP_5:57678344-57689844]
5	59711493	59772379	Collins2017_DUP_907	0.0058309	[DUP_5:59711493-59772379]
5	62005291	62055002	Collins2017_DUP_908	0.00145773	DUP_5:62005291-62055002]
5	66581701	66600365	Collins2017_DUP_909	0.00437318	[DUP_5:66581701-66600365]
5	67937514	67962474	Collins2017_DUP_910	0.00145773	DUP_5:67937514-67962474]
5	68830000	69150000	Collins2017_DUP_911	0.00437318	[DUP_5:68830000-69150000]
5	68830000	69192000	Collins2017_DUP_912	0.00437318	[DUP_5:68830000-69192000]
5	68919750	68961250	Collins2017_DUP_913	0.00728863	[DUP_5:68919750-68961250]
5	68922200	68944300	Collins2017_DUP_914	0.00291545	[DUP_5:68922200-68944300]
5	69191000	69217400	Collins2017_DUP_915	0.00145773	[DUP_5:69191000-69217400]
5	69192812	69210042	Collins2017_DUP_916	0.0116618	[DUP_5:69192812-69210042]
5	69376000	69450000	Collins2017_DUP_917	0.00291545	DUP_5:69376000-69450000]
5	69383857	69417429	Collins2017_DUP_918	0.00291545	DUP_5:69383857-69417429]
5	69500286	69531571	Collins2017_DUP_919	0.00291545	[DUP_5:69500286-69531571]
5	69510000	70030000	Collins2017_DUP_920	0.00437318	[DUP_5:69510000-70030000]
5	69530000	70050000	Collins2017_DUP_921	0.00728863	[DUP_5:69530000-70050000]
5	69531250	69548000	Collins2017_DUP_922	0.00145773	[DUP_5:69531250-69548000]
5	69750000	69830000	Collins2017_DUP_923	0.0058309	[DUP_5:69750000-69830000]
5	69760000	69813000	Collins2017_DUP_924	0.00145773	[DUP_5:69760000-69813000]
5	69780000	69840000	Collins2017_DUP_925	0.00728863	[DUP_5:69780000-69840000]
5	70068952	70084143	Collins2017_DUP_926	0.00291545	[DUP_5:70068952-70084143]
5	70070488	70082438	Collins2017_DUP_927	0.00874636	[DUP_5:70070488-70082438]
5	70221000	70243000	Collins2017_DUP_928	0.00145773	[DUP_5:70221000-70243000]
5	70260000	70380000	Collins2017_DUP_929	0.00437318	[DUP_5:70260000-70380000]
5	70260000	70395000	Collins2017_DUP_930	0.0102041	[DUP_5:70260000-70395000]
5	70260000	70438000	Collins2017_DUP_931	0.00728863	[DUP_5:70260000-70438000]
5	70303095	70313524	Collins2017_DUP_932	0.00291545	[DUP_5:70303095-70313524]
5	70500000	70550000	Collins2017_DUP_933	0.00728863	[DUP_5:70500000-70550000]
5	70500514	70533378	Collins2017_DUP_934	0.00291545	[DUP_5:70500514-70533378]
5	70509136	70532727	Collins2017_DUP_935	0.00145773	[DUP_5:70509136-70532727]
5	70530300	70652600	Collins2017_DUP_936	0.0306122	[DUP_5:70530300-70652600]
5	70533000	70623000	Collins2017_DUP_937	0.00145773	[DUP_5:70533000-70623000]
5	70627000	70659000	Collins2017_DUP_938	0.00145773	[DUP_5:70627000-70659000]
5	75431941	75453942	Collins2017_DUP_939	0.00728863	[DUP_5:75431941-75453942]
5	78376607	78389267	Collins2017_DUP_940	0.00437318	[DUP_5:78376607-78389267]
5	78799841	78911502	Collins2017_DUP_941	0.00145773	[DUP_5:78799841-78911502]
5	80676133	80680341	Collins2017_DUP_942	0.00145773	DUP_5:80676133-80680341]
5	80698882	80737352	Collins2017_DUP_943	0.00145773	DUP_5:80698882-80737352]
5	81026867	81163367	Collins2017_DUP_944	0.00145773	DUP_5:81026867-81163367]
5	81423199	81428316	Collins2017_DUP_945	0.0116618	[DUP_5:81423199-81428316]
5	83946321	83957226	Collins2017_DUP_946	0.0787172	[DUP_5:83946321-83957226]
5	92293882	92300816	Collins2017_DUP_947	0.00145773	[DUP_5:92293882-92300816]
5	93406784	93512819	Collins2017_DUP_948	0.00145773	[DUP_5:93406784-93512819]
5	96294411	96553024	Collins2017_DUP_949	0.00145773	DUP_5:96294411-96553024]
5	97009920	98246500	Collins2017_DUP_950	0.00145773	[DUP_5:97009920-98246500]
5	98201000	98217000	Collins2017_DUP_951	0.00145773	[DUP_5:98201000-98217000]
5	98530000	98570000	Collins2017_DUP_952	0.00145773	DUP_5:98530000-98570000]
5	99681000	99714000	Collins2017_DUP_953	0.00291545	[DUP_5:99681000-99714000]
5	101692437	101810636	Collins2017_DUP_954	0.00145773	[DUP_5:101692437-101810636]
5	103851679	103862286	Collins2017_DUP_955	0.00291545	[DUP_5:103851679-103862286]
5	104070796	104077417	Collins2017_DUP_956	0.00437318	[DUP_5:104070796-104077417]
5	104275057	104298672	Collins2017_DUP_957	0.00145773	[DUP_5:104275057-104298672]
5	106057608	106111836	Collins2017_DUP_958	0.00145773	[DUP_5:106057608-106111836]
5	106086000	106101000	Collins2017_DUP_959	0.00145773	[DUP_5:106086000-106101000]
5	109475707	109486755	Collins2017_DUP_960	0.0058309	DUP_5:109475707-109486755]
5	110417822	110446340	Collins2017_DUP_961	0.00437318	[DUP_5:110417822-110446340]
5	112907733	112945869	Collins2017_DUP_962	0.00145773	DUP_5:112907733-112945869]
5	116953766	116968897	Collins2017_DUP_963	0.00145773	[DUP_5:116953766-116968897]
5	120055102	120071797	Collins2017_DUP_964	0.00437318	[DUP_5:120055102-120071797]
5	120300000	120420000	Collins2017_DUP_965	0.00291545	[DUP_5:120300000-120420000]
5	120330667	120340667	Collins2017_DUP_966	0.00437318	[DUP_5:120330667-120340667]
5	120692668	120703286	Collins2017_DUP_967	0.00145773	[DUP_5:120692668-120703286]
5	121284280	121368528	Collins2017_DUP_968	0.00145773	[DUP_5:121284280-121368528]
5	124849027	124869147	Collins2017_DUP_969	0.00291545	DUP_5:124849027-124869147]
5	126187000	126241000	Collins2017_DUP_970	0.00145773	DUP_5:126187000-126241000]
5	126231000	126243000	Collins2017_DUP_971	0.00145773	DUP_5:126231000-126243000]
5	128873786	128880878	Collins2017_DUP_972	0.00291545	[DUP_5:128873786-128880878]
5	131337000	131349000	Collins2017_DUP_973	0.00145773	[DUP_5:131337000-131349000]
5	132168804	132177357	Collins2017_DUP_974	0.00145773	[DUP_5:132168804-132177357]
5	135099375	135143500	Collins2017_DUP_975	0.00291545	DUP_5:135099375-135143500]
5	135857386	135870856	Collins2017_DUP_976	0.00145773	[DUP_5:135857386-135870856]
5	137738034	137744580	Collins2017_DUP_977	0.0233236	[DUP_5:137738034-137744580]
5	137969365	138031664	Collins2017_DUP_978	0.00145773	DUP_5:137969365-138031664]
5	140215129	140227514	Collins2017_DUP_979	0.0102041	[DUP_5:140215129-140227514]
5	140554597	140558985	Collins2017_DUP_980	0.438776	[DUP_5:140554597-140558985]
5	140582572	140589242	Collins2017_DUP_981	0.00291545	[DUP_5:140582572-140589242]
5	140768274	140775426	Collins2017_DUP_982	0.00437318	[DUP_5:140768274-140775426]
5	141956254	141978422	Collins2017_DUP_983	0.00145773	[DUP_5:141956254-141978422]
5	143419910	143424298	Collins2017_DUP_984	0.0131195	[DUP_5:143419910-143424298]
5	144678514	144714850	Collins2017_DUP_985	0.00437318	DUP_5:144678514-144714850]
5	149102898	149255231	Collins2017_DUP_986	0.00145773	DUP_5:149102898-149255231]
5	149231016	149268871	Collins2017_DUP_987	0.00145773	[DUP_5:149231016-149268871]
5	149740000	149770000	Collins2017_DUP_988	0.00145773	DUP_5:149740000-149770000]
5	151217000	151227500	Collins2017_DUP_989	0.00291545	[DUP_5:151217000-151227500]
5	151271844	151369264	Collins2017_DUP_990	0.00145773	[DUP_5:151271844-151369264]
5	151453048	151463663	Collins2017_DUP_991	0.113703	[DUP_5:151453048-151463663]
5	154912227	154928051	Collins2017_DUP_992	0.0145773	[DUP_5:154912227-154928051]
5	156457873	156470833	Collins2017_DUP_993	0.00145773	[DUP_5:156457873-156470833]
5	156530525	156536787	Collins2017_DUP_994	0.00145773	[DUP_5:156530525-156536787]
5	163399714	163417929	Collins2017_DUP_995	0.00291545	[DUP_5:163399714-163417929]
5	164867283	164872329	Collins2017_DUP_996	0.00145773	[DUP_5:164867283-164872329]
5	167117914	167122302	Collins2017_DUP_997	0.0335277	[DUP_5:167117914-167122302]
5	170055000	170067000	Collins2017_DUP_998	0.00145773	DUP_5:170055000-170067000]
5	172080660	172161406	Collins2017_DUP_999	0.00145773	DUP_5:172080660-172161406]
5	175557000	175632000	Collins2017_DUP_1000	0.00145773	[DUP_5:175557000-175632000]
5	175568000	175578000	Collins2017_DUP_1001	0.00145773	[DUP_5:175568000-175578000]
5	175614000	175627000	Collins2017_DUP_1002	0.00145773	DUP_5:175614000-175627000]
5	176121000	176131000	Collins2017_DUP_1003	0.00145773	[DUP_5:176121000-176131000]
5	176214250	176226750	Collins2017_DUP_1004	0.00437318	DUP_5:176214250-176226750]
5	176517000	176541000	Collins2017_DUP_1005	0.00145773	[DUP_5:176517000-176541000]
5	176926000	176943000	Collins2017_DUP_1006	0.00145773	DUP_5:176926000-176943000]
5	177195080	177207760	Collins2017_DUP_1007	0.0058309	[DUP_5:177195080-177207760]
5	177309000	177321000	Collins2017_DUP_1008	0.00145773	[DUP_5:177309000-177321000]
5	178413000	178424200	Collins2017_DUP_1009	0.00291545	DUP_5:178413000-178424200]
5	178553333	178568667	Collins2017_DUP_1010	0.00145773	[DUP_5:178553333-178568667]
5	178554500	178564500	Collins2017_DUP_1011	0.00291545	DUP_5:178554500-178564500]
5	179222929	179233857	Collins2017_DUP_1012	0.00145773	[DUP_5:179222929-179233857]
5	180043250	180060500	Collins2017_DUP_1013	0.0102041	DUP_5:180043250-180060500]
5	180048500	180062786	Collins2017_DUP_1014	0.00874636	[DUP_5:180048500-180062786]
5	180176541	180194263	Collins2017_DUP_1015	0.0597668	[DUP_5:180176541-180194263]
5	180190950	180202496	Collins2017_DUP_1016	0.00437318	DUP_5:180190950-180202496]
5	180377862	180430054	Collins2017_DUP_1017	0.154519	[DUP_5:180377862-180430054]
5	180575350	180609483	Collins2017_DUP_1018	0.00145773	DUP_5:180575350-180609483]
5	180576000	180591000	Collins2017_DUP_1019	0.00145773	DUP_5:180576000-180591000]
5	180597000	180609000	Collins2017_DUP_1020	0.00145773	DUP_5:180597000-180609000]
5	180750000	180762000	Collins2017_DUP_1021	0.00145773	DUP_5:180750000-180762000]
5	180860250	180885750	Collins2017_DUP_1022	0.00145773	DUP_5:180860250-180885750]
6	61440	73400	Collins2017_DUP_1023	0.00145773	[DUP_6:61440-73400]
6	61500	85500	Collins2017_DUP_1024	0.00291545	[DUP_6:61500-85500]
6	89833	102833	Collins2017_DUP_1025	0.00291545	DUP_6:89833-102833]
6	259333	390000	Collins2017_DUP_1026	0.00874636	[DUP_6:259333-390000]
6	260440	278027	Collins2017_DUP_1027	0.00291545	DUP_6:260440-278027]
6	1602000	1614000	Collins2017_DUP_1028	0.00145773	DUP_6:1602000-1614000]
6	3324000	3336000	Collins2017_DUP_1029	0.00145773	[DUP_6:3324000-3336000]
6	3641376	3647364	Collins2017_DUP_1030	0.0058309	[DUP_6:3641376-3647364]
6	5730484	5735573	Collins2017_DUP_1031	0.00291545	DUP_6:5730484-5735573]
6	16391690	16399750	Collins2017_DUP_1032	0.00874636	[DUP_6:16391690-16399750]
6	18100047	18119520	Collins2017_DUP_1033	0.00145773	DUP_6:18100047-18119520]
6	19435360	19450315	Collins2017_DUP_1034	0.00145773	[DUP_6:19435360-19450315]
6	21795347	21898147	Collins2017_DUP_1035	0.00145773	[DUP_6:21795347-21898147]
6	24808621	24820701	Collins2017_DUP_1036	0.113703	DUP_6:24808621-24820701]
6	26730000	26772500	Collins2017_DUP_1037	0.00145773	[DUP_6:26730000-26772500]
6	26737386	26754561	Collins2017_DUP_1038	0.00291545	[DUP_6:26737386-26754561]
6	26854636	26864636	Collins2017_DUP_1039	0.00437318	DUP_6:26854636-26864636]
6	27630423	27659165	Collins2017_DUP_1040	0.0131195	[DUP_6:27630423-27659165]
6	29092792	29161175	Collins2017_DUP_1041	0.00291545	[DUP_6:29092792-29161175]
6	29835389	29970610	Collins2017_DUP_1042	0.144315	DUP_6:29835389-29970610]
6	29903750	29913750	Collins2017_DUP_1043	0.00145773	[DUP_6:29903750-29913750]
6	30648333	30659000	Collins2017_DUP_1044	0.00291545	DUP_6:30648333-30659000]
6	30695181	30752170	Collins2017_DUP_1045	0.00145773	DUP_6:30695181-30752170]
6	31355000	31450000	Collins2017_DUP_1046	0.11516	DUP_6:31355000-31450000]
6	31440000	31452000	Collins2017_DUP_1047	0.00145773	[DUP_6:31440000-31452000]
6	31455000	31473000	Collins2017_DUP_1048	0.00145773	[DUP_6:31455000-31473000]
6	31949750	32020000	Collins2017_DUP_1049	0.0276968	[DUP_6:31949750-32020000]
6	32430000	32610000	Collins2017_DUP_1050	0.00437318	[DUP_6:32430000-32610000]
6	32449647	32670000	Collins2017_DUP_1051	0.0291545	[DUP_6:32449647-32670000]
6	33530000	33570000	Collins2017_DUP_1052	0.00145773	[DUP_6:33530000-33570000]
6	33624000	33639000	Collins2017_DUP_1053	0.00145773	DUP_6:33624000-33639000]
6	33762000	33786000	Collins2017_DUP_1054	0.00145773	[DUP_6:33762000-33786000]
6	33987000	34035000	Collins2017_DUP_1055	0.00145773	[DUP_6:33987000-34035000]
6	33990000	34080000	Collins2017_DUP_1056	0.00437318	DUP_6:33990000-34080000]
6	34058000	34071000	Collins2017_DUP_1057	0.00145773	[DUP_6:34058000-34071000]
6	34107000	34119000	Collins2017_DUP_1058	0.00145773	DUP_6:34107000-34119000]
6	34148073	34197414	Collins2017_DUP_1059	0.00145773	[DUP_6:34148073-34197414]
6	35457000	35475000	Collins2017_DUP_1060	0.00145773	DUP_6:35457000-35475000]
6	35498594	35565481	Collins2017_DUP_1061	0.00291545	[DUP_6:35498594-35565481]
6	35755668	35765567	Collins2017_DUP_1062	0.759475	[DUP_6:35755668-35765567]
6	37658000	37668000	Collins2017_DUP_1063	0.00437318	[DUP_6:37658000-37668000]
6	37962351	37986167	Collins2017_DUP_1064	0.0058309	[DUP_6:37962351-37986167]
6	38121000	38136000	Collins2017_DUP_1065	0.00145773	DUP_6:38121000-38136000]
6	41692500	41704500	Collins2017_DUP_1066	0.00291545	[DUP_6:41692500-41704500]
6	43218000	43233000	Collins2017_DUP_1067	0.00145773	[DUP_6:43218000-43233000]
6	43680000	43692000	Collins2017_DUP_1068	0.00145773	DUP_6:43680000-43692000]
6	44018667	44032667	Collins2017_DUP_1069	0.00145773	[DUP_6:44018667-44032667]
6	48668114	48687755	Collins2017_DUP_1070	0.00145773	[DUP_6:48668114-48687755]
6	49430556	49447575	Collins2017_DUP_1071	0.0189504	[DUP_6:49430556-49447575]
6	50118783	50125533	Collins2017_DUP_1072	0.00145773	[DUP_6:50118783-50125533]
6	51090000	51731000	Collins2017_DUP_1073	0.00145773	[DUP_6:51090000-51731000]
6	51601779	51733147	Collins2017_DUP_1074	0.00145773	[DUP_6:51601779-51733147]
6	52220655	52230907	Collins2017_DUP_1075	0.00145773	[DUP_6:52220655-52230907]
6	52650000	52662000	Collins2017_DUP_1076	0.00145773	[DUP_6:52650000-52662000]
6	53581217	53590136	Collins2017_DUP_1077	0.00145773	DUP_6:53581217-53590136]
6	57660000	58083000	Collins2017_DUP_1078	0.00145773	[DUP_6:57660000-58083000]
6	58140319	58216754	Collins2017_DUP_1079	0.00145773	DUP_6:58140319-58216754]
6	58753913	58789783	Collins2017_DUP_1080	0.00291545	[DUP_6:58753913-58789783]
6	61918000	62130000	Collins2017_DUP_1081	0.00145773	[DUP_6:61918000-62130000]
6	62185013	62189542	Collins2017_DUP_1082	0.0539359	[DUP_6:62185013-62189542]
6	62192222	62271844	Collins2017_DUP_1083	0.00145773	DUP_6:62192222-62271844]
6	62259000	62270000	Collins2017_DUP_1084	0.00145773	DUP_6:62259000-62270000]
6	63548500	63581000	Collins2017_DUP_1085	0.00145773	DUP_6:63548500-63581000]
6	65988000	66000000	Collins2017_DUP_1086	0.00145773	DUP_6:65988000-66000000]
6	66153669	66246219	Collins2017_DUP_1087	0.00145773	[DUP_6:66153669-66246219]
6	67160396	67165531	Collins2017_DUP_1088	0.00145773	[DUP_6:67160396-67165531]
6	67314054	67318797	Collins2017_DUP_1089	0.00291545	[DUP_6:67314054-67318797]
6	68238219	68247880	Collins2017_DUP_1090	0.00291545	[DUP_6:68238219-68247880]
6	69230817	69241151	Collins2017_DUP_1091	0.0510204	[DUP_6:69230817-69241151]
6	70209000	70227000	Collins2017_DUP_1092	0.00291545	[DUP_6:70209000-70227000]
6	74458825	74475162	Collins2017_DUP_1093	0.00145773	[DUP_6:74458825-74475162]
6	74591032	74603758	Collins2017_DUP_1094	0.00145773	[DUP_6:74591032-74603758]
6	74625489	74634347	Collins2017_DUP_1095	0.00145773	[DUP_6:74625489-74634347]
6	74709529	74716202	Collins2017_DUP_1096	0.138484	[DUP_6:74709529-74716202]
6	75819144	76123836	Collins2017_DUP_1097	0.00145773	[DUP_6:75819144-76123836]
6	77823440	77844050	Collins2017_DUP_1098	0.00145773	DUP_6:77823440-77844050]
6	78561826	78593079	Collins2017_DUP_1099	0.00145773	[DUP_6:78561826-78593079]
6	78578000	78591000	Collins2017_DUP_1100	0.00145773	[DUP_6:78578000-78591000]
6	78847846	79049926	Collins2017_DUP_1101	0.00145773	[DUP_6:78847846-79049926]
6	80418856	80431496	Collins2017_DUP_1102	0.00145773	DUP_6:80418856-80431496]
6	81513000	81534000	Collins2017_DUP_1103	0.00145773	DUP_6:81513000-81534000]
6	81520000	81560000	Collins2017_DUP_1104	0.00145773	[DUP_6:81520000-81560000]
6	81713035	81884557	Collins2017_DUP_1105	0.00145773	[DUP_6:81713035-81884557]
6	82997825	83043947	Collins2017_DUP_1106	0.00145773	[DUP_6:82997825-83043947]
6	83522675	83562572	Collins2017_DUP_1107	0.00291545	[DUP_6:83522675-83562572]
6	85315159	85325826	Collins2017_DUP_1108	0.126822	[DUP_6:85315159-85325826]
6	85872721	85993454	Collins2017_DUP_1109	0.00145773	[DUP_6:85872721-85993454]
6	86706306	86717000	Collins2017_DUP_1110	0.0189504	[DUP_6:86706306-86717000]
6	88802711	88820423	Collins2017_DUP_1111	0.00145773	[DUP_6:88802711-88820423]
6	88839552	88865930	Collins2017_DUP_1112	0.00145773	[DUP_6:88839552-88865930]
6	89155438	89162824	Collins2017_DUP_1113	0.0145773	[DUP_6:89155438-89162824]
6	95435251	95448963	Collins2017_DUP_1114	0.00291545	DUP_6:95435251-95448963]
6	95545242	95562730	Collins2017_DUP_1115	0.00291545	DUP_6:95545242-95562730]
6	101487987	101504263	Collins2017_DUP_1116	0.00145773	DUP_6:101487987-101504263]
6	103593886	103599454	Collins2017_DUP_1117	0.00145773	DUP_6:103593886-103599454]
6	104316030	104324748	Collins2017_DUP_1118	0.00145773	[DUP_6:104316030-104324748]
6	104900000	104940000	Collins2017_DUP_1119	0.0058309	[DUP_6:104900000-104940000]
6	104913000	104934000	Collins2017_DUP_1120	0.00145773	DUP_6:104913000-104934000]
6	109329036	109338136	Collins2017_DUP_1121	0.00291545	DUP_6:109329036-109338136]
6	109762833	109773000	Collins2017_DUP_1122	0.00437318	[DUP_6:109762833-109773000]
6	110400277	110408972	Collins2017_DUP_1123	0.00145773	[DUP_6:110400277-110408972]
6	118594364	119131644	Collins2017_DUP_1124	0.00145773	[DUP_6:118594364-119131644]
6	118700157	119063810	Collins2017_DUP_1125	0.00291545	[DUP_6:118700157-119063810]
6	124433584	124470103	Collins2017_DUP_1126	0.0524781	[DUP_6:124433584-124470103]
6	124446333	124458333	Collins2017_DUP_1127	0.0058309	[DUP_6:124446333-124458333]
6	132021950	132032000	Collins2017_DUP_1128	0.0204082	[DUP_6:132021950-132032000]
6	134952750	135002765	Collins2017_DUP_1129	0.00145773	[DUP_6:134952750-135002765]
6	135962535	136005790	Collins2017_DUP_1130	0.00145773	[DUP_6:135962535-136005790]
6	137384447	137418092	Collins2017_DUP_1131	0.00291545	[DUP_6:137384447-137418092]
6	141017707	141028739	Collins2017_DUP_1132	0.00145773	[DUP_6:141017707-141028739]
6	141178927	141310629	Collins2017_DUP_1133	0.00145773	DUP_6:141178927-141310629]
6	141293000	141303000	Collins2017_DUP_1134	0.00145773	DUP_6:141293000-141303000]
6	146147150	146183064	Collins2017_DUP_1135	0.00145773	[DUP_6:146147150-146183064]
6	146830039	146873614	Collins2017_DUP_1136	0.00145773	[DUP_6:146830039-146873614]
6	149886688	149903163	Collins2017_DUP_1137	0.00145773	[DUP_6:149886688-149903163]
6	151438815	151462792	Collins2017_DUP_1138	0.00145773	[DUP_6:151438815-151462792]
6	153824155	154209194	Collins2017_DUP_1139	0.00145773	DUP_6:153824155-154209194]
6	153970802	154188233	Collins2017_DUP_1140	0.00145773	DUP_6:153970802-154188233]
6	158214388	158228704	Collins2017_DUP_1141	0.00145773	DUP_6:158214388-158228704]
6	159925999	159984238	Collins2017_DUP_1142	0.00291545	[DUP_6:159925999-159984238]
6	160796265	160842944	Collins2017_DUP_1143	0.00145773	DUP_6:160796265-160842944]
6	160912544	160916752	Collins2017_DUP_1144	0.00437318	DUP_6:160912544-160916752]
6	161035250	161061000	Collins2017_DUP_1145	0.00728863	[DUP_6:161035250-161061000]
6	162639340	162729396	Collins2017_DUP_1146	0.00145773	DUP_6:162639340-162729396]
6	162718159	162915440	Collins2017_DUP_1147	0.00437318	[DUP_6:162718159-162915440]
6	162811753	162894955	Collins2017_DUP_1148	0.00145773	[DUP_6:162811753-162894955]
6	165130000	165196000	Collins2017_DUP_1149	0.00145773	[DUP_6:165130000-165196000]
6	165155000	165174000	Collins2017_DUP_1150	0.00145773	[DUP_6:165155000-165174000]
6	165722679	165735000	Collins2017_DUP_1151	0.00291545	DUP_6:165722679-165735000]
6	165875933	165892668	Collins2017_DUP_1152	0.00145773	DUP_6:165875933-165892668]
6	166698920	166724882	Collins2017_DUP_1153	0.00145773	[DUP_6:166698920-166724882]
6	168334960	168596871	Collins2017_DUP_1154	0.0189504	[DUP_6:168334960-168596871]
6	168340000	168380000	Collins2017_DUP_1155	0.00145773	[DUP_6:168340000-168380000]
6	168399000	168412000	Collins2017_DUP_1156	0.00145773	[DUP_6:168399000-168412000]
6	168487076	168573940	Collins2017_DUP_1157	0.00145773	[DUP_6:168487076-168573940]
6	168506000	168517000	Collins2017_DUP_1158	0.00145773	[DUP_6:168506000-168517000]
6	168540000	168580000	Collins2017_DUP_1159	0.00145773	[DUP_6:168540000-168580000]
6	169240235	169798243	Collins2017_DUP_1160	0.00145773	DUP_6:169240235-169798243]
6	170580000	170610000	Collins2017_DUP_1161	0.00145773	DUP_6:170580000-170610000]
6	170864110	170900690	Collins2017_DUP_1162	0.00145773	[DUP_6:170864110-170900690]
6	170943667	170976667	Collins2017_DUP_1163	0.00145773	DUP_6:170943667-170976667]
6	170960000	171050000	Collins2017_DUP_1164	0.00291545	[DUP_6:170960000-171050000]
6	170980000	171050000	Collins2017_DUP_1165	0.00291545	[DUP_6:170980000-171050000]
6	171005900	171048900	Collins2017_DUP_1166	0.00145773	DUP_6:171005900-171048900]
7	37643	71857	Collins2017_DUP_1167	0.0495627	[DUP_7:37643-71857]
7	42000	60000	Collins2017_DUP_1168	0.00145773	[DUP_7:42000-60000]
7	190000	230000	Collins2017_DUP_1169	0.00145773	DUP_7:190000-230000]
7	345876	398763	Collins2017_DUP_1170	0.00145773	[DUP_7:345876-398763]
7	491000	514000	Collins2017_DUP_1171	0.00145773	DUP_7:491000-514000]
7	540000	567000	Collins2017_DUP_1172	0.00145773	DUP_7:540000-567000]
7	920000	1080000	Collins2017_DUP_1173	0.00145773	DUP_7:920000-1080000]
7	930000	1000000	Collins2017_DUP_1174	0.00437318	DUP_7:930000-1000000]
7	933333	980000	Collins2017_DUP_1175	0.00291545	[DUP_7:933333-980000]
7	983000	993500	Collins2017_DUP_1176	0.00145773	DUP_7:983000-993500]
7	1107000	1128000	Collins2017_DUP_1177	0.00145773	DUP_7:1107000-1128000]
7	1120000	1130750	Collins2017_DUP_1178	0.00291545	[DUP_7:1120000-1130750]
7	1292667	1303333	Collins2017_DUP_1179	0.00437318	[DUP_7:1292667-1303333]
7	1445000	1535000	Collins2017_DUP_1180	0.0058309	[DUP_7:1445000-1535000]
7	1769039	2316651	Collins2017_DUP_1181	0.00145773	DUP_7:1769039-2316651]
7	1785000	1800000	Collins2017_DUP_1182	0.00145773	DUP_7:1785000-1800000]
7	1971000	1995000	Collins2017_DUP_1183	0.00145773	[DUP_7:1971000-1995000]
7	2042100	2053100	Collins2017_DUP_1184	0.0058309	[DUP_7:2042100-2053100]
7	2139988	2251807	Collins2017_DUP_1185	0.00145773	[DUP_7:2139988-2251807]
7	2154600	2164800	Collins2017_DUP_1186	0.00145773	DUP_7:2154600-2164800]
7	2485927	2670972	Collins2017_DUP_1187	0.00728863	[DUP_7:2485927-2670972]
7	2661000	2689000	Collins2017_DUP_1188	0.00145773	DUP_7:2661000-2689000]
7	4110000	4122000	Collins2017_DUP_1189	0.00145773	DUP_7:4110000-4122000]
7	4245000	4257000	Collins2017_DUP_1190	0.00145773	[DUP_7:4245000-4257000]
7	4512974	4540680	Collins2017_DUP_1191	0.00145773	[DUP_7:4512974-4540680]
7	5409000	5442000	Collins2017_DUP_1192	0.00145773	DUP_7:5409000-5442000]
7	5760000	5940000	Collins2017_DUP_1193	0.00291545	[DUP_7:5760000-5940000]
7	5910000	5950000	Collins2017_DUP_1194	0.00145773	DUP_7:5910000-5950000]
7	6810000	6840000	Collins2017_DUP_1195	0.00145773	DUP_7:6810000-6840000]
7	6902000	6919000	Collins2017_DUP_1196	0.00291545	DUP_7:6902000-6919000]
7	6906750	6921000	Collins2017_DUP_1197	0.00145773	[DUP_7:6906750-6921000]
7	9058039	9070192	Collins2017_DUP_1198	0.00291545	DUP_7:9058039-9070192]
7	9339000	9349000	Collins2017_DUP_1199	0.00145773	[DUP_7:9339000-9349000]
7	9597811	10687202	Collins2017_DUP_1200	0.00145773	[DUP_7:9597811-10687202]
7	9622167	10104225	Collins2017_DUP_1201	0.00145773	DUP_7:9622167-10104225]
7	11205123	12473383	Collins2017_DUP_1202	0.00145773	[DUP_7:11205123-12473383]
7	12053162	12066011	Collins2017_DUP_1203	0.00291545	DUP_7:12053162-12066011]
7	15017000	15034000	Collins2017_DUP_1204	0.00291545	[DUP_7:15017000-15034000]
7	16838716	17749612	Collins2017_DUP_1205	0.00145773	[DUP_7:16838716-17749612]
7	17386731	17627982	Collins2017_DUP_1206	0.00145773	DUP_7:17386731-17627982]
7	17416161	17471885	Collins2017_DUP_1207	0.00145773	[DUP_7:17416161-17471885]
7	18247911	18267197	Collins2017_DUP_1208	0.00145773	[DUP_7:18247911-18267197]
7	21605238	21636604	Collins2017_DUP_1209	0.00145773	[DUP_7:21605238-21636604]
7	21615000	21627000	Collins2017_DUP_1210	0.00145773	[DUP_7:21615000-21627000]
7	22132723	22137335	Collins2017_DUP_1211	0.00291545	[DUP_7:22132723-22137335]
7	23212656	23230095	Collins2017_DUP_1212	0.00145773	[DUP_7:23212656-23230095]
7	29670000	29700000	Collins2017_DUP_1213	0.00145773	[DUP_7:29670000-29700000]
7	29740000	29782000	Collins2017_DUP_1214	0.00145773	[DUP_7:29740000-29782000]
7	30930000	30960000	Collins2017_DUP_1215	0.00145773	[DUP_7:30930000-30960000]
7	31083000	31095000	Collins2017_DUP_1216	0.00145773	DUP_7:31083000-31095000]
7	33131088	33186940	Collins2017_DUP_1217	0.00291545	DUP_7:33131088-33186940]
7	37186491	37193047	Collins2017_DUP_1218	0.00145773	DUP_7:37186491-37193047]
7	38292647	38306118	Collins2017_DUP_1219	0.0524781	[DUP_7:38292647-38306118]
7	38293769	38303923	Collins2017_DUP_1220	0.0189504	[DUP_7:38293769-38303923]
7	38988352	39000548	Collins2017_DUP_1221	0.00145773	[DUP_7:38988352-39000548]
7	40178803	40215888	Collins2017_DUP_1222	0.00145773	[DUP_7:40178803-40215888]
7	44000000	44100000	Collins2017_DUP_1223	0.00437318	DUP_7:44000000-44100000]
7	44005000	44080000	Collins2017_DUP_1224	0.00437318	[DUP_7:44005000-44080000]
7	44016000	44080000	Collins2017_DUP_1225	0.0058309	[DUP_7:44016000-44080000]
7	48819388	48834876	Collins2017_DUP_1226	0.00145773	[DUP_7:48819388-48834876]
7	49716852	49727705	Collins2017_DUP_1227	0.104956	DUP_7:49716852-49727705]
7	51743103	51749264	Collins2017_DUP_1228	0.016035	[DUP_7:51743103-51749264]
7	52731264	52744405	Collins2017_DUP_1229	0.0714286	[DUP_7:52731264-52744405]
7	54330000	54390000	Collins2017_DUP_1230	0.00145773	[DUP_7:54330000-54390000]
7	56876803	56896333	Collins2017_DUP_1231	0.0233236	DUP_7:56876803-56896333]
7	56881724	56894238	Collins2017_DUP_1232	0.0874636	[DUP_7:56881724-56894238]
7	57060625	57087750	Collins2017_DUP_1233	0.00437318	[DUP_7:57060625-57087750]
7	57145000	57600000	Collins2017_DUP_1234	0.00145773	[DUP_7:57145000-57600000]
7	57546955	57557056	Collins2017_DUP_1235	0.0393586	DUP_7:57546955-57557056]
7	61085000	61240000	Collins2017_DUP_1236	0.0218659	[DUP_7:61085000-61240000]
7	61090000	61120000	Collins2017_DUP_1237	0.00145773	[DUP_7:61090000-61120000]
7	61097000	61630000	Collins2017_DUP_1238	0.00145773	[DUP_7:61097000-61630000]
7	61284000	61296000	Collins2017_DUP_1239	0.00291545	[DUP_7:61284000-61296000]
7	61287000	61302000	Collins2017_DUP_1240	0.00145773	[DUP_7:61287000-61302000]
7	61380000	61461000	Collins2017_DUP_1241	0.00145773	DUP_7:61380000-61461000]
7	61414000	61426000	Collins2017_DUP_1242	0.00145773	[DUP_7:61414000-61426000]
7	61596000	61608000	Collins2017_DUP_1243	0.00145773	[DUP_7:61596000-61608000]
7	61656000	61677000	Collins2017_DUP_1244	0.00145773	[DUP_7:61656000-61677000]
7	61886800	61897400	Collins2017_DUP_1245	0.0058309	[DUP_7:61886800-61897400]
7	62037000	62047000	Collins2017_DUP_1246	0.00145773	DUP_7:62037000-62047000]
7	62040000	62140000	Collins2017_DUP_1247	0.00291545	[DUP_7:62040000-62140000]
7	62040082	62716247	Collins2017_DUP_1248	0.00437318	[DUP_7:62040082-62716247]
7	62056000	62150000	Collins2017_DUP_1249	0.00145773	[DUP_7:62056000-62150000]
7	62282628	62308573	Collins2017_DUP_1250	0.0058309	[DUP_7:62282628-62308573]
7	62295691	62309860	Collins2017_DUP_1251	0.00145773	DUP_7:62295691-62309860]
7	62386554	62444732	Collins2017_DUP_1252	0.00145773	[DUP_7:62386554-62444732]
7	62416465	62424769	Collins2017_DUP_1253	0.00145773	[DUP_7:62416465-62424769]
7	62439000	62700000	Collins2017_DUP_1254	0.00291545	[DUP_7:62439000-62700000]
7	63078000	63093000	Collins2017_DUP_1255	0.00145773	DUP_7:63078000-63093000]
7	63202959	63229122	Collins2017_DUP_1256	0.0495627	[DUP_7:63202959-63229122]
7	63204273	63239455	Collins2017_DUP_1257	0.0058309	DUP_7:63204273-63239455]
7	63208884	63225256	Collins2017_DUP_1258	0.0247813	[DUP_7:63208884-63225256]
7	63209000	63303000	Collins2017_DUP_1259	0.00145773	DUP_7:63209000-63303000]
7	64584226	64602032	Collins2017_DUP_1260	0.0612245	[DUP_7:64584226-64602032]
7	64588444	64599037	Collins2017_DUP_1261	0.00874636	[DUP_7:64588444-64599037]
7	64650000	65105000	Collins2017_DUP_1262	0.00145773	[DUP_7:64650000-65105000]
7	65020667	65039000	Collins2017_DUP_1263	0.00145773	[DUP_7:65020667-65039000]
7	65258000	65285169	Collins2017_DUP_1264	0.0495627	[DUP_7:65258000-65285169]
7	65415484	65467999	Collins2017_DUP_1265	0.00145773	[DUP_7:65415484-65467999]
7	66102000	66135000	Collins2017_DUP_1266	0.00145773	[DUP_7:66102000-66135000]
7	66744000	66754333	Collins2017_DUP_1267	0.00145773	DUP_7:66744000-66754333]
7	70320595	70364292	Collins2017_DUP_1268	0.0131195	[DUP_7:70320595-70364292]
7	70341000	70359000	Collins2017_DUP_1269	0.00145773	[DUP_7:70341000-70359000]
7	71243239	71267178	Collins2017_DUP_1270	0.0102041	[DUP_7:71243239-71267178]
7	72000000	72300000	Collins2017_DUP_1271	0.00145773	[DUP_7:72000000-72300000]
7	72000000	72330000	Collins2017_DUP_1272	0.00145773	[DUP_7:72000000-72330000]
7	72481696	72523609	Collins2017_DUP_1273	0.00437318	[DUP_7:72481696-72523609]
7	72497950	72510750	Collins2017_DUP_1274	0.00145773	[DUP_7:72497950-72510750]
7	72692000	72702000	Collins2017_DUP_1275	0.00145773	[DUP_7:72692000-72702000]
7	73440000	73471000	Collins2017_DUP_1276	0.00145773	DUP_7:73440000-73471000]
7	74270000	74300000	Collins2017_DUP_1277	0.00145773	DUP_7:74270000-74300000]
7	74318727	74330182	Collins2017_DUP_1278	0.00145773	[DUP_7:74318727-74330182]
7	74330000	74370000	Collins2017_DUP_1279	0.00145773	DUP_7:74330000-74370000]
7	74699793	74710690	Collins2017_DUP_1280	0.00145773	[DUP_7:74699793-74710690]
7	74850000	74982000	Collins2017_DUP_1281	0.00437318	[DUP_7:74850000-74982000]
7	74911846	74981692	Collins2017_DUP_1282	0.00437318	[DUP_7:74911846-74981692]
7	75354314	75370384	Collins2017_DUP_1283	0.0655977	[DUP_7:75354314-75370384]
7	75912000	75924000	Collins2017_DUP_1284	0.00145773	DUP_7:75912000-75924000]
7	76080000	76620000	Collins2017_DUP_1285	0.00145773	[DUP_7:76080000-76620000]
7	76109000	76173000	Collins2017_DUP_1286	0.00291545	[DUP_7:76109000-76173000]
7	76120000	76162000	Collins2017_DUP_1287	0.00145773	[DUP_7:76120000-76162000]
7	76140000	76590000	Collins2017_DUP_1288	0.00291545	[DUP_7:76140000-76590000]
7	76142610	76158024	Collins2017_DUP_1289	0.00145773	DUP_7:76142610-76158024]
7	76290000	76590000	Collins2017_DUP_1290	0.00145773	[DUP_7:76290000-76590000]
7	76430000	76590000	Collins2017_DUP_1291	0.00728863	[DUP_7:76430000-76590000]
7	76434000	76650000	Collins2017_DUP_1292	0.00874636	[DUP_7:76434000-76650000]
7	76434250	76680000	Collins2017_DUP_1293	0.00291545	[DUP_7:76434250-76680000]
7	76438000	76561250	Collins2017_DUP_1294	0.0058309	[DUP_7:76438000-76561250]
7	76451441	76462559	Collins2017_DUP_1295	0.0670554	[DUP_7:76451441-76462559]
7	76640000	76690000	Collins2017_DUP_1296	0.00291545	[DUP_7:76640000-76690000]
7	76644778	76674111	Collins2017_DUP_1297	0.00145773	[DUP_7:76644778-76674111]
7	78849067	78934865	Collins2017_DUP_1298	0.00145773	[DUP_7:78849067-78934865]
7	81701125	83401938	Collins2017_DUP_1299	0.00145773	[DUP_7:81701125-83401938]
7	83484333	83494333	Collins2017_DUP_1300	0.00291545	[DUP_7:83484333-83494333]
7	89230330	89253027	Collins2017_DUP_1301	0.00145773	DUP_7:89230330-89253027]
7	89461115	89493412	Collins2017_DUP_1302	0.00145773	[DUP_7:89461115-89493412]
7	90186056	90219065	Collins2017_DUP_1303	0.00145773	DUP_7:90186056-90219065]
7	91738004	91746096	Collins2017_DUP_1304	0.00145773	[DUP_7:91738004-91746096]
7	96474024	96485037	Collins2017_DUP_1305	0.0568513	[DUP_7:96474024-96485037]
7	97398000	97410000	Collins2017_DUP_1306	0.00145773	DUP_7:97398000-97410000]
7	97697952	97705974	Collins2017_DUP_1307	0.00145773	DUP_7:97697952-97705974]
7	100967477	101135161	Collins2017_DUP_1308	0.00874636	[DUP_7:100967477-101135161]
7	101910000	101950000	Collins2017_DUP_1309	0.00145773	DUP_7:101910000-101950000]
7	101986000	101996167	Collins2017_DUP_1310	0.00291545	DUP_7:101986000-101996167]
7	102109455	102330182	Collins2017_DUP_1311	0.00874636	[DUP_7:102109455-102330182]
7	102120000	102300000	Collins2017_DUP_1312	0.0728863	[DUP_7:102120000-102300000]
7	102120000	102330243	Collins2017_DUP_1313	0.016035	[DUP_7:102120000-102330243]
7	104409709	104479779	Collins2017_DUP_1314	0.00145773	DUP_7:104409709-104479779]
7	107936465	107998156	Collins2017_DUP_1315	0.00145773	DUP_7:107936465-107998156]
7	108596000	108642407	Collins2017_DUP_1316	0.00145773	[DUP_7:108596000-108642407]
7	109431702	109458228	Collins2017_DUP_1317	0.0131195	[DUP_7:109431702-109458228]
7	109434471	109455317	Collins2017_DUP_1318	0.00874636	DUP_7:109434471-109455317]
7	110116389	110135449	Collins2017_DUP_1319	0.00145773	[DUP_7:110116389-110135449]
7	110233558	110253648	Collins2017_DUP_1320	0.00145773	[DUP_7:110233558-110253648]
7	112434932	112477758	Collins2017_DUP_1321	0.00437318	[DUP_7:112434932-112477758]
7	112436000	112452000	Collins2017_DUP_1322	0.00145773	DUP_7:112436000-112452000]
7	113412792	113423542	Collins2017_DUP_1323	0.0349854	DUP_7:113412792-113423542]
7	119602867	119618998	Collins2017_DUP_1324	0.00145773	DUP_7:119602867-119618998]
7	121723283	122157231	Collins2017_DUP_1325	0.00145773	[DUP_7:121723283-122157231]
7	123876577	123882491	Collins2017_DUP_1326	0.0145773	[DUP_7:123876577-123882491]
7	124537556	124548809	Collins2017_DUP_1327	0.00145773	[DUP_7:124537556-124548809]
7	125585191	125608617	Collins2017_DUP_1328	0.00145773	[DUP_7:125585191-125608617]
7	125591000	125602000	Collins2017_DUP_1329	0.00145773	[DUP_7:125591000-125602000]
7	128501292	128512046	Collins2017_DUP_1330	0.00291545	[DUP_7:128501292-128512046]
7	129230480	129240247	Collins2017_DUP_1331	0.00145773	DUP_7:129230480-129240247]
7	129642720	129651026	Collins2017_DUP_1332	0.00145773	DUP_7:129642720-129651026]
7	130011000	130026000	Collins2017_DUP_1333	0.00145773	[DUP_7:130011000-130026000]
7	131423891	131446327	Collins2017_DUP_1334	0.00145773	DUP_7:131423891-131446327]
7	133784109	133799956	Collins2017_DUP_1335	0.0058309	[DUP_7:133784109-133799956]
7	139106989	139158346	Collins2017_DUP_1336	0.00145773	[DUP_7:139106989-139158346]
7	141759972	141783877	Collins2017_DUP_1337	0.268222	[DUP_7:141759972-141783877]
7	142473000	142485035	Collins2017_DUP_1338	0.00291545	DUP_7:142473000-142485035]
7	143220000	143313000	Collins2017_DUP_1339	0.0102041	[DUP_7:143220000-143313000]
7	143220000	143520000	Collins2017_DUP_1340	0.00291545	[DUP_7:143220000-143520000]
7	143220000	143550000	Collins2017_DUP_1341	0.0058309	[DUP_7:143220000-143550000]
7	143220000	143580000	Collins2017_DUP_1342	0.00291545	[DUP_7:143220000-143580000]
7	143220544	143344974	Collins2017_DUP_1343	0.048105	[DUP_7:143220544-143344974]
7	143399000	143580000	Collins2017_DUP_1344	0.00145773	[DUP_7:143399000-143580000]
7	143421000	143440000	Collins2017_DUP_1345	0.00145773	[DUP_7:143421000-143440000]
7	143881160	144069867	Collins2017_DUP_1346	0.129738	[DUP_7:143881160-144069867]
7	146223514	146255661	Collins2017_DUP_1347	0.00145773	[DUP_7:146223514-146255661]
7	149483500	149494375	Collins2017_DUP_1348	0.0058309	[DUP_7:149483500-149494375]
7	149509571	149523714	Collins2017_DUP_1349	0.00437318	[DUP_7:149509571-149523714]
7	150643167	150656667	Collins2017_DUP_1350	0.00145773	[DUP_7:150643167-150656667]
7	150704400	150715600	Collins2017_DUP_1351	0.00145773	DUP_7:150704400-150715600]
7	150705534	150725459	Collins2017_DUP_1352	0.00291545	[DUP_7:150705534-150725459]
7	150809667	150838000	Collins2017_DUP_1353	0.00145773	[DUP_7:150809667-150838000]
7	151931000	151941000	Collins2017_DUP_1354	0.00145773	DUP_7:151931000-151941000]
7	152089750	152116500	Collins2017_DUP_1355	0.00145773	[DUP_7:152089750-152116500]
7	152091757	152103243	Collins2017_DUP_1356	0.00291545	[DUP_7:152091757-152103243]
7	152351627	152369458	Collins2017_DUP_1357	0.00145773	[DUP_7:152351627-152369458]
7	152540000	153660000	Collins2017_DUP_1358	0.00145773	[DUP_7:152540000-153660000]
7	153146444	153466156	Collins2017_DUP_1359	0.00145773	[DUP_7:153146444-153466156]
7	154389000	154401000	Collins2017_DUP_1360	0.00291545	[DUP_7:154389000-154401000]
7	155310364	155421340	Collins2017_DUP_1361	0.00145773	DUP_7:155310364-155421340]
7	157732452	157804306	Collins2017_DUP_1362	0.00291545	[DUP_7:157732452-157804306]
7	157865919	158387156	Collins2017_DUP_1363	0.00145773	DUP_7:157865919-158387156]
7	158124197	158134918	Collins2017_DUP_1364	0.0451895	[DUP_7:158124197-158134918]
7	158282000	158292000	Collins2017_DUP_1365	0.00145773	DUP_7:158282000-158292000]
7	158301993	158315266	Collins2017_DUP_1366	0.00145773	[DUP_7:158301993-158315266]
7	158816000	158826000	Collins2017_DUP_1367	0.00145773	[DUP_7:158816000-158826000]
7	159105000	159128000	Collins2017_DUP_1368	0.00145773	DUP_7:159105000-159128000]
8	18000	70000	Collins2017_DUP_1369	0.00145773	[DUP_8:18000-70000]
8	77000	117000	Collins2017_DUP_1370	0.00145773	DUP_8:77000-117000]
8	591337	602837	Collins2017_DUP_1371	0.0962099	[DUP_8:591337-602837]
8	978000	990000	Collins2017_DUP_1372	0.00145773	DUP_8:978000-990000]
8	1342804	1354478	Collins2017_DUP_1373	0.0189504	DUP_8:1342804-1354478]
8	2305000	2327000	Collins2017_DUP_1374	0.00145773	[DUP_8:2305000-2327000]
8	2453876	3138974	Collins2017_DUP_1375	0.00145773	DUP_8:2453876-3138974]
8	2538620	2555910	Collins2017_DUP_1376	0.0145773	[DUP_8:2538620-2555910]
8	3729787	3824068	Collins2017_DUP_1377	0.00145773	[DUP_8:3729787-3824068]
8	4963112	5555713	Collins2017_DUP_1378	0.00145773	[DUP_8:4963112-5555713]
8	6810000	6900000	Collins2017_DUP_1379	0.00437318	DUP_8:6810000-6900000]
8	6810000	6930000	Collins2017_DUP_1380	0.00145773	[DUP_8:6810000-6930000]
8	6830075	6878623	Collins2017_DUP_1381	0.112245	[DUP_8:6830075-6878623]
8	6842151	6878251	Collins2017_DUP_1382	0.341108	DUP_8:6842151-6878251]
8	6912000	6924000	Collins2017_DUP_1383	0.00145773	[DUP_8:6912000-6924000]
8	6970000	7050000	Collins2017_DUP_1384	0.00145773	DUP_8:6970000-7050000]
8	7017000	7029000	Collins2017_DUP_1385	0.00145773	DUP_8:7017000-7029000]
8	7089750	7156250	Collins2017_DUP_1386	0.00874636	DUP_8:7089750-7156250]
8	7092750	7103250	Collins2017_DUP_1387	0.00145773	DUP_8:7092750-7103250]
8	7101000	7113000	Collins2017_DUP_1388	0.00145773	[DUP_8:7101000-7113000]
8	7111027	7153486	Collins2017_DUP_1389	0.00291545	[DUP_8:7111027-7153486]
8	7213314	7228971	Collins2017_DUP_1390	0.00145773	[DUP_8:7213314-7228971]
8	7355636	7365727	Collins2017_DUP_1391	0.0058309	[DUP_8:7355636-7365727]
8	7404376	8147341	Collins2017_DUP_1392	0.00145773	[DUP_8:7404376-8147341]
8	7549333	8100000	Collins2017_DUP_1393	0.00437318	[DUP_8:7549333-8100000]
8	7551000	7566000	Collins2017_DUP_1394	0.00145773	DUP_8:7551000-7566000]
8	7959000	7971000	Collins2017_DUP_1395	0.00145773	[DUP_8:7959000-7971000]
8	7970000	7980000	Collins2017_DUP_1396	0.00145773	[DUP_8:7970000-7980000]
8	8063500	8142000	Collins2017_DUP_1397	0.00291545	[DUP_8:8063500-8142000]
8	8110000	8150000	Collins2017_DUP_1398	0.00145773	DUP_8:8110000-8150000]
8	11885000	11901000	Collins2017_DUP_1399	0.00145773	DUP_8:11885000-11901000]
8	11940000	12090250	Collins2017_DUP_1400	0.0174927	[DUP_8:11940000-12090250]
8	12204643	12478571	Collins2017_DUP_1401	0.0116618	[DUP_8:12204643-12478571]
8	13324005	13622413	Collins2017_DUP_1402	0.00145773	[DUP_8:13324005-13622413]
8	13608005	13630736	Collins2017_DUP_1403	0.00145773	[DUP_8:13608005-13630736]
8	14696436	14763220	Collins2017_DUP_1404	0.00145773	[DUP_8:14696436-14763220]
8	15319800	15333434	Collins2017_DUP_1405	0.00291545	DUP_8:15319800-15333434]
8	15394251	15420303	Collins2017_DUP_1406	0.00145773	DUP_8:15394251-15420303]
8	16113328	16176429	Collins2017_DUP_1407	0.00145773	[DUP_8:16113328-16176429]
8	16280000	16530000	Collins2017_DUP_1408	0.00145773	[DUP_8:16280000-16530000]
8	18080304	18269635	Collins2017_DUP_1409	0.00145773	[DUP_8:18080304-18269635]
8	21579376	21598834	Collins2017_DUP_1410	0.00145773	[DUP_8:21579376-21598834]
8	21979667	21990667	Collins2017_DUP_1411	0.00145773	[DUP_8:21979667-21990667]
8	25580314	25587191	Collins2017_DUP_1412	0.155977	[DUP_8:25580314-25587191]
8	26335059	26343492	Collins2017_DUP_1413	0.00145773	DUP_8:26335059-26343492]
8	30078284	30209724	Collins2017_DUP_1414	0.00145773	DUP_8:30078284-30209724]
8	32678750	32691750	Collins2017_DUP_1415	0.0204082	[DUP_8:32678750-32691750]
8	36242468	36437630	Collins2017_DUP_1416	0.00145773	[DUP_8:36242468-36437630]
8	36252000	36265000	Collins2017_DUP_1417	0.00145773	DUP_8:36252000-36265000]
8	37644000	37656000	Collins2017_DUP_1418	0.00145773	DUP_8:37644000-37656000]
8	42570361	42585260	Collins2017_DUP_1419	0.00145773	[DUP_8:42570361-42585260]
8	43341423	43345811	Collins2017_DUP_1420	0.0058309	[DUP_8:43341423-43345811]
8	43510499	43514887	Collins2017_DUP_1421	0.142857	[DUP_8:43510499-43514887]
8	43578363	43587610	Collins2017_DUP_1422	0.00728863	[DUP_8:43578363-43587610]
8	43631163	43635371	Collins2017_DUP_1423	0.218659	DUP_8:43631163-43635371]
8	43823118	43838588	Collins2017_DUP_1424	0.0349854	[DUP_8:43823118-43838588]
8	43825360	43837440	Collins2017_DUP_1425	0.00291545	DUP_8:43825360-43837440]
8	46830000	46860312	Collins2017_DUP_1426	0.016035	[DUP_8:46830000-46860312]
8	46862000	46884000	Collins2017_DUP_1427	0.00145773	[DUP_8:46862000-46884000]
8	46890000	47911000	Collins2017_DUP_1428	0.00145773	DUP_8:46890000-47911000]
8	46892388	46897352	Collins2017_DUP_1429	0.0058309	DUP_8:46892388-46897352]
8	46910000	47910000	Collins2017_DUP_1430	0.00145773	DUP_8:46910000-47910000]
8	47090000	47120000	Collins2017_DUP_1431	0.00145773	[DUP_8:47090000-47120000]
8	47100492	47122299	Collins2017_DUP_1432	0.00291545	DUP_8:47100492-47122299]
8	47140667	47151000	Collins2017_DUP_1433	0.00437318	[DUP_8:47140667-47151000]
8	47337000	47361000	Collins2017_DUP_1434	0.00145773	DUP_8:47337000-47361000]
8	47408322	47419235	Collins2017_DUP_1435	0.00291545	[DUP_8:47408322-47419235]
8	47510000	47550000	Collins2017_DUP_1436	0.00145773	DUP_8:47510000-47550000]
8	47525880	47543267	Collins2017_DUP_1437	0.183673	[DUP_8:47525880-47543267]
8	47528367	47541633	Collins2017_DUP_1438	0.0437318	[DUP_8:47528367-47541633]
8	48965387	49028712	Collins2017_DUP_1439	0.00145773	[DUP_8:48965387-49028712]
8	49875188	49879576	Collins2017_DUP_1440	0.00437318	[DUP_8:49875188-49879576]
8	51184192	51194136	Collins2017_DUP_1441	0.0335277	[DUP_8:51184192-51194136]
8	53487183	53538991	Collins2017_DUP_1442	0.00145773	[DUP_8:53487183-53538991]
8	57049681	57096813	Collins2017_DUP_1443	0.016035	[DUP_8:57049681-57096813]
8	58116794	58129000	Collins2017_DUP_1444	0.109329	[DUP_8:58116794-58129000]
8	59576661	59593710	Collins2017_DUP_1445	0.00145773	[DUP_8:59576661-59593710]
8	61899838	63121764	Collins2017_DUP_1446	0.00145773	[DUP_8:61899838-63121764]
8	62381573	62386382	Collins2017_DUP_1447	0.0204082	[DUP_8:62381573-62386382]
8	63176127	63425011	Collins2017_DUP_1448	0.00145773	[DUP_8:63176127-63425011]
8	69185141	69189529	Collins2017_DUP_1449	0.00728863	[DUP_8:69185141-69189529]
8	69782067	69817940	Collins2017_DUP_1450	0.00145773	[DUP_8:69782067-69817940]
8	70858823	70863683	Collins2017_DUP_1451	0.00874636	[DUP_8:70858823-70863683]
8	71010297	71041238	Collins2017_DUP_1452	0.00145773	[DUP_8:71010297-71041238]
8	73597207	73638641	Collins2017_DUP_1453	0.00291545	[DUP_8:73597207-73638641]
8	73785000	73797000	Collins2017_DUP_1454	0.137026	DUP_8:73785000-73797000]
8	77010537	77027816	Collins2017_DUP_1455	0.00145773	[DUP_8:77010537-77027816]
8	77653258	77658984	Collins2017_DUP_1456	0.00145773	[DUP_8:77653258-77658984]
8	79901609	79905997	Collins2017_DUP_1457	0.0204082	[DUP_8:79901609-79905997]
8	81454548	81467950	Collins2017_DUP_1458	0.00145773	[DUP_8:81454548-81467950]
8	83395480	83400595	Collins2017_DUP_1459	0.00145773	DUP_8:83395480-83400595]
8	84898332	84961720	Collins2017_DUP_1460	0.00145773	[DUP_8:84898332-84961720]
8	85603456	85647312	Collins2017_DUP_1461	0.00145773	[DUP_8:85603456-85647312]
8	85632000	85648000	Collins2017_DUP_1462	0.00145773	[DUP_8:85632000-85648000]
8	86551286	86578397	Collins2017_DUP_1463	0.016035	[DUP_8:86551286-86578397]
8	86554320	86575493	Collins2017_DUP_1464	0.00437318	DUP_8:86554320-86575493]
8	86700000	86825000	Collins2017_DUP_1465	0.0131195	[DUP_8:86700000-86825000]
8	86700000	86850000	Collins2017_DUP_1466	0.0524781	[DUP_8:86700000-86850000]
8	87552979	87570280	Collins2017_DUP_1467	0.00145773	[DUP_8:87552979-87570280]
8	87840000	88110000	Collins2017_DUP_1468	0.00145773	[DUP_8:87840000-88110000]
8	88367455	88549852	Collins2017_DUP_1469	0.00145773	DUP_8:88367455-88549852]
8	88384634	88389022	Collins2017_DUP_1470	0.00145773	[DUP_8:88384634-88389022]
8	89541742	89583875	Collins2017_DUP_1471	0.00145773	[DUP_8:89541742-89583875]
8	90526109	90547207	Collins2017_DUP_1472	0.00291545	[DUP_8:90526109-90547207]
8	90615167	90643403	Collins2017_DUP_1473	0.00145773	[DUP_8:90615167-90643403]
8	93382682	93398419	Collins2017_DUP_1474	0.00145773	DUP_8:93382682-93398419]
8	97242000	97254000	Collins2017_DUP_1475	0.00145773	[DUP_8:97242000-97254000]
8	97467000	97479000	Collins2017_DUP_1476	0.00145773	[DUP_8:97467000-97479000]
8	98503144	98566083	Collins2017_DUP_1477	0.00145773	[DUP_8:98503144-98566083]
8	100214496	100227930	Collins2017_DUP_1478	0.00291545	[DUP_8:100214496-100227930]
8	101741852	101758026	Collins2017_DUP_1479	0.00145773	[DUP_8:101741852-101758026]
8	101916000	101928000	Collins2017_DUP_1480	0.00145773	[DUP_8:101916000-101928000]
8	103207160	103414897	Collins2017_DUP_1481	0.00145773	DUP_8:103207160-103414897]
8	103513863	103536925	Collins2017_DUP_1482	0.00145773	[DUP_8:103513863-103536925]
8	103862000	103872000	Collins2017_DUP_1483	0.00145773	[DUP_8:103862000-103872000]
8	105759000	105777000	Collins2017_DUP_1484	0.00145773	[DUP_8:105759000-105777000]
8	107536540	107546757	Collins2017_DUP_1485	0.00437318	[DUP_8:107536540-107546757]
8	108582812	108593438	Collins2017_DUP_1486	0.00145773	DUP_8:108582812-108593438]
8	111480000	112560000	Collins2017_DUP_1487	0.00145773	[DUP_8:111480000-112560000]
8	111481944	112656632	Collins2017_DUP_1488	0.00145773	[DUP_8:111481944-112656632]
8	112610000	112650000	Collins2017_DUP_1489	0.00145773	[DUP_8:112610000-112650000]
8	120125167	120131393	Collins2017_DUP_1490	0.00145773	[DUP_8:120125167-120131393]
8	120471000	120488000	Collins2017_DUP_1491	0.00145773	[DUP_8:120471000-120488000]
8	121652663	121657051	Collins2017_DUP_1492	0.00145773	[DUP_8:121652663-121657051]
8	122515254	122522573	Collins2017_DUP_1493	0.00145773	[DUP_8:122515254-122522573]
8	125152675	125713464	Collins2017_DUP_1494	0.00145773	[DUP_8:125152675-125713464]
8	126591627	126603068	Collins2017_DUP_1495	0.0860058	DUP_8:126591627-126603068]
8	128750676	128757285	Collins2017_DUP_1496	0.00291545	[DUP_8:128750676-128757285]
8	129462364	129473331	Collins2017_DUP_1497	0.137026	[DUP_8:129462364-129473331]
8	134496000	134506000	Collins2017_DUP_1498	0.00145773	DUP_8:134496000-134506000]
8	135080784	135092892	Collins2017_DUP_1499	0.00145773	DUP_8:135080784-135092892]
8	138337230	138361554	Collins2017_DUP_1500	0.00145773	[DUP_8:138337230-138361554]
8	140743333	140760667	Collins2017_DUP_1501	0.00437318	[DUP_8:140743333-140760667]
8	141952842	141975225	Collins2017_DUP_1502	0.00145773	[DUP_8:141952842-141975225]
8	142122000	142132000	Collins2017_DUP_1503	0.00145773	[DUP_8:142122000-142132000]
8	142230000	142241750	Collins2017_DUP_1504	0.00437318	[DUP_8:142230000-142241750]
8	142519000	142593000	Collins2017_DUP_1505	0.00145773	[DUP_8:142519000-142593000]
8	142723750	142733750	Collins2017_DUP_1506	0.00145773	DUP_8:142723750-142733750]
8	143011333	143022333	Collins2017_DUP_1507	0.00291545	[DUP_8:143011333-143022333]
8	143146219	143195005	Collins2017_DUP_1508	0.00145773	DUP_8:143146219-143195005]
8	143354167	143364667	Collins2017_DUP_1509	0.00145773	[DUP_8:143354167-143364667]
8	143817000	143910000	Collins2017_DUP_1510	0.00291545	DUP_8:143817000-143910000]
8	143818000	143883000	Collins2017_DUP_1511	0.00145773	[DUP_8:143818000-143883000]
8	144346800	144360200	Collins2017_DUP_1512	0.0058309	DUP_8:144346800-144360200]
8	144789000	144815000	Collins2017_DUP_1513	0.00145773	[DUP_8:144789000-144815000]
8	144870000	144910333	Collins2017_DUP_1514	0.00145773	[DUP_8:144870000-144910333]
8	144940000	144950429	Collins2017_DUP_1515	0.00291545	[DUP_8:144940000-144950429]
8	144941250	144961500	Collins2017_DUP_1516	0.00437318	DUP_8:144941250-144961500]
8	144986500	145030600	Collins2017_DUP_1517	0.0058309	[DUP_8:144986500-145030600]
8	144987000	145047000	Collins2017_DUP_1518	0.0116618	[DUP_8:144987000-145047000]
8	145100688	145113875	Collins2017_DUP_1519	0.0058309	[DUP_8:145100688-145113875]
8	145103731	145113808	Collins2017_DUP_1520	0.00728863	[DUP_8:145103731-145113808]
8	145314000	145326833	Collins2017_DUP_1521	0.00145773	DUP_8:145314000-145326833]
8	145532450	145545300	Collins2017_DUP_1522	0.00145773	[DUP_8:145532450-145545300]
8	145574667	145586333	Collins2017_DUP_1523	0.00145773	DUP_8:145574667-145586333]
8	145630587	145641381	Collins2017_DUP_1524	0.00145773	[DUP_8:145630587-145641381]
8	145676667	145773333	Collins2017_DUP_1525	0.00728863	[DUP_8:145676667-145773333]
8	146248003	146252371	Collins2017_DUP_1526	0.0204082	DUP_8:146248003-146252371]
8	146288131	146303085	Collins2017_DUP_1527	0.00145773	[DUP_8:146288131-146303085]
9	12500	34833	Collins2017_DUP_1528	0.00145773	[DUP_9:12500-34833]
9	29823	304066	Collins2017_DUP_1529	0.00145773	[DUP_9:29823-304066]
9	70000	120000	Collins2017_DUP_1530	0.00145773	[DUP_9:70000-120000]
9	162000	173000	Collins2017_DUP_1531	0.00145773	[DUP_9:162000-173000]
9	218000	231000	Collins2017_DUP_1532	0.00145773	[DUP_9:218000-231000]
9	251148	410797	Collins2017_DUP_1533	0.00145773	DUP_9:251148-410797]
9	1273107	1298084	Collins2017_DUP_1534	0.00145773	DUP_9:1273107-1298084]
9	4203694	4358075	Collins2017_DUP_1535	0.00145773	[DUP_9:4203694-4358075]
9	5021209	5239185	Collins2017_DUP_1536	0.00291545	[DUP_9:5021209-5239185]
9	5305254	5336947	Collins2017_DUP_1537	0.00874636	[DUP_9:5305254-5336947]
9	5305667	5319667	Collins2017_DUP_1538	0.00437318	[DUP_9:5305667-5319667]
9	8107615	8163315	Collins2017_DUP_1539	0.00145773	[DUP_9:8107615-8163315]
9	10313855	10328261	Collins2017_DUP_1540	0.016035	[DUP_9:10313855-10328261]
9	11908602	11952256	Collins2017_DUP_1541	0.00145773	DUP_9:11908602-11952256]
9	12584750	12589955	Collins2017_DUP_1542	0.00145773	[DUP_9:12584750-12589955]
9	13484189	13506519	Collins2017_DUP_1543	0.00145773	DUP_9:13484189-13506519]
9	15813214	15824337	Collins2017_DUP_1544	0.00145773	[DUP_9:15813214-15824337]
9	17582550	17632738	Collins2017_DUP_1545	0.00145773	[DUP_9:17582550-17632738]
9	19180130	19208768	Collins2017_DUP_1546	0.00145773	[DUP_9:19180130-19208768]
9	21259119	21279441	Collins2017_DUP_1547	0.00145773	DUP_9:21259119-21279441]
9	21554000	21565000	Collins2017_DUP_1548	0.00145773	[DUP_9:21554000-21565000]
9	22493714	22505991	Collins2017_DUP_1549	0.00291545	[DUP_9:22493714-22505991]
9	23361413	23378747	Collins2017_DUP_1550	0.00145773	[DUP_9:23361413-23378747]
9	25284962	25295857	Collins2017_DUP_1551	0.00874636	[DUP_9:25284962-25295857]
9	28803796	28821797	Collins2017_DUP_1552	0.00145773	[DUP_9:28803796-28821797]
9	29415000	29425000	Collins2017_DUP_1553	0.00145773	[DUP_9:29415000-29425000]
9	32081847	32089271	Collins2017_DUP_1554	0.0189504	[DUP_9:32081847-32089271]
9	32977079	33005728	Collins2017_DUP_1555	0.00145773	[DUP_9:32977079-33005728]
9	33141513	33261988	Collins2017_DUP_1556	0.00145773	[DUP_9:33141513-33261988]
9	34299018	34310608	Collins2017_DUP_1557	0.00145773	[DUP_9:34299018-34310608]
9	36403699	36412588	Collins2017_DUP_1558	0.00145773	[DUP_9:36403699-36412588]
9	37503575	37514315	Collins2017_DUP_1559	0.00291545	[DUP_9:37503575-37514315]
9	38784000	38796000	Collins2017_DUP_1560	0.00145773	[DUP_9:38784000-38796000]
9	39060000	39180000	Collins2017_DUP_1561	0.00145773	DUP_9:39060000-39180000]
9	39300000	39540000	Collins2017_DUP_1562	0.00145773	DUP_9:39300000-39540000]
9	39360000	39390000	Collins2017_DUP_1563	0.00145773	[DUP_9:39360000-39390000]
9	39360000	39660000	Collins2017_DUP_1564	0.00291545	[DUP_9:39360000-39660000]
9	39447000	39530000	Collins2017_DUP_1565	0.00145773	[DUP_9:39447000-39530000]
9	39470000	39510000	Collins2017_DUP_1566	0.00145773	DUP_9:39470000-39510000]
9	39610000	39660000	Collins2017_DUP_1567	0.00145773	[DUP_9:39610000-39660000]
9	39810000	41100000	Collins2017_DUP_1568	0.00145773	[DUP_9:39810000-41100000]
9	39840000	39852000	Collins2017_DUP_1569	0.00145773	DUP_9:39840000-39852000]
9	39900000	39990000	Collins2017_DUP_1570	0.00145773	[DUP_9:39900000-39990000]
9	39940000	39953000	Collins2017_DUP_1571	0.00145773	DUP_9:39940000-39953000]
9	40470000	40647500	Collins2017_DUP_1572	0.00437318	[DUP_9:40470000-40647500]
9	40710000	40830000	Collins2017_DUP_1573	0.00291545	[DUP_9:40710000-40830000]
9	40740000	40860000	Collins2017_DUP_1574	0.00145773	DUP_9:40740000-40860000]
9	40750000	40800000	Collins2017_DUP_1575	0.00437318	[DUP_9:40750000-40800000]
9	40768000	40783800	Collins2017_DUP_1576	0.00437318	[DUP_9:40768000-40783800]
9	40809000	40827000	Collins2017_DUP_1577	0.00145773	[DUP_9:40809000-40827000]
9	40991600	41023800	Collins2017_DUP_1578	0.00145773	DUP_9:40991600-41023800]
9	41007471	41018647	Collins2017_DUP_1579	0.00291545	[DUP_9:41007471-41018647]
9	41244000	41258000	Collins2017_DUP_1580	0.00145773	[DUP_9:41244000-41258000]
9	41463000	41481000	Collins2017_DUP_1581	0.00145773	[DUP_9:41463000-41481000]
9	41520000	42060000	Collins2017_DUP_1582	0.00145773	[DUP_9:41520000-42060000]
9	41590000	41680000	Collins2017_DUP_1583	0.00145773	[DUP_9:41590000-41680000]
9	41620500	41631000	Collins2017_DUP_1584	0.00145773	DUP_9:41620500-41631000]
9	41650000	41720000	Collins2017_DUP_1585	0.00145773	DUP_9:41650000-41720000]
9	41740000	41973000	Collins2017_DUP_1586	0.00291545	[DUP_9:41740000-41973000]
9	41810000	41940000	Collins2017_DUP_1587	0.00145773	DUP_9:41810000-41940000]
9	41910000	42000000	Collins2017_DUP_1588	0.00145773	DUP_9:41910000-42000000]
9	41926667	41990000	Collins2017_DUP_1589	0.0058309	[DUP_9:41926667-41990000]
9	41972395	41983316	Collins2017_DUP_1590	0.0102041	DUP_9:41972395-41983316]
9	42123000	42133000	Collins2017_DUP_1591	0.00145773	DUP_9:42123000-42133000]
9	42248500	42264625	Collins2017_DUP_1592	0.00145773	[DUP_9:42248500-42264625]
9	42289000	42353000	Collins2017_DUP_1593	0.00145773	DUP_9:42289000-42353000]
9	42298500	42342500	Collins2017_DUP_1594	0.00437318	[DUP_9:42298500-42342500]
9	42300000	42600000	Collins2017_DUP_1595	0.00145773	DUP_9:42300000-42600000]
9	42303667	42314667	Collins2017_DUP_1596	0.00145773	DUP_9:42303667-42314667]
9	42307000	42324000	Collins2017_DUP_1597	0.00145773	[DUP_9:42307000-42324000]
9	42310000	42343000	Collins2017_DUP_1598	0.00145773	[DUP_9:42310000-42343000]
9	42319000	42720000	Collins2017_DUP_1599	0.00291545	[DUP_9:42319000-42720000]
9	42328333	42342000	Collins2017_DUP_1600	0.00145773	DUP_9:42328333-42342000]
9	42362000	42375000	Collins2017_DUP_1601	0.00145773	[DUP_9:42362000-42375000]
9	42780000	43155000	Collins2017_DUP_1602	0.00145773	[DUP_9:42780000-43155000]
9	42880000	42920000	Collins2017_DUP_1603	0.00145773	DUP_9:42880000-42920000]
9	43146000	43158000	Collins2017_DUP_1604	0.00145773	DUP_9:43146000-43158000]
9	43540000	43580000	Collins2017_DUP_1605	0.00145773	[DUP_9:43540000-43580000]
9	43590000	43950000	Collins2017_DUP_1606	0.00437318	[DUP_9:43590000-43950000]
9	44160000	44400000	Collins2017_DUP_1607	0.00145773	[DUP_9:44160000-44400000]
9	44220000	44343000	Collins2017_DUP_1608	0.00145773	[DUP_9:44220000-44343000]
9	44240000	44297600	Collins2017_DUP_1609	0.274052	[DUP_9:44240000-44297600]
9	44240066	44280349	Collins2017_DUP_1610	0.0276968	[DUP_9:44240066-44280349]
9	44412000	44430000	Collins2017_DUP_1611	0.00145773	DUP_9:44412000-44430000]
9	44960000	45270000	Collins2017_DUP_1612	0.00291545	[DUP_9:44960000-45270000]
9	44988000	45007000	Collins2017_DUP_1613	0.00145773	DUP_9:44988000-45007000]
9	45144333	45156333	Collins2017_DUP_1614	0.00145773	[DUP_9:45144333-45156333]
9	45216000	45228000	Collins2017_DUP_1615	0.00145773	[DUP_9:45216000-45228000]
9	45372000	45384000	Collins2017_DUP_1616	0.00145773	[DUP_9:45372000-45384000]
9	45390000	45660000	Collins2017_DUP_1617	0.00145773	[DUP_9:45390000-45660000]
9	45870000	46150000	Collins2017_DUP_1618	0.00145773	[DUP_9:45870000-46150000]
9	46010000	46033000	Collins2017_DUP_1619	0.00145773	DUP_9:46010000-46033000]
9	46100000	46150000	Collins2017_DUP_1620	0.00145773	DUP_9:46100000-46150000]
9	46105000	46138500	Collins2017_DUP_1621	0.00291545	[DUP_9:46105000-46138500]
9	46112429	46132286	Collins2017_DUP_1622	0.00145773	DUP_9:46112429-46132286]
9	46170000	46210000	Collins2017_DUP_1623	0.00145773	DUP_9:46170000-46210000]
9	46340000	46410000	Collins2017_DUP_1624	0.00145773	[DUP_9:46340000-46410000]
9	46368000	46410000	Collins2017_DUP_1625	0.00145773	[DUP_9:46368000-46410000]
9	46437000	46449000	Collins2017_DUP_1626	0.00145773	[DUP_9:46437000-46449000]
9	46680000	46860000	Collins2017_DUP_1627	0.00291545	[DUP_9:46680000-46860000]
9	46680000	47010000	Collins2017_DUP_1628	0.00145773	DUP_9:46680000-47010000]
9	46850000	46945000	Collins2017_DUP_1629	0.00145773	[DUP_9:46850000-46945000]
9	46878000	46970000	Collins2017_DUP_1630	0.00437318	[DUP_9:46878000-46970000]
9	46924500	46941000	Collins2017_DUP_1631	0.00145773	[DUP_9:46924500-46941000]
9	47000000	47050000	Collins2017_DUP_1632	0.00145773	[DUP_9:47000000-47050000]
9	47261682	47274545	Collins2017_DUP_1633	0.00437318	[DUP_9:47261682-47274545]
9	47304000	47316000	Collins2017_DUP_1634	0.00145773	DUP_9:47304000-47316000]
9	65460000	65740000	Collins2017_DUP_1635	0.00291545	[DUP_9:65460000-65740000]
9	65550000	65730000	Collins2017_DUP_1636	0.00145773	DUP_9:65550000-65730000]
9	65676667	65723333	Collins2017_DUP_1637	0.00145773	[DUP_9:65676667-65723333]
9	65680000	66183000	Collins2017_DUP_1638	0.00291545	[DUP_9:65680000-66183000]
9	65761154	65940000	Collins2017_DUP_1639	0.0058309	[DUP_9:65761154-65940000]
9	66040000	66110000	Collins2017_DUP_1640	0.00291545	[DUP_9:66040000-66110000]
9	66466667	66477833	Collins2017_DUP_1641	0.00145773	[DUP_9:66466667-66477833]
9	66500000	66600000	Collins2017_DUP_1642	0.00291545	[DUP_9:66500000-66600000]
9	66510000	66630000	Collins2017_DUP_1643	0.00145773	DUP_9:66510000-66630000]
9	66560333	66571333	Collins2017_DUP_1644	0.00291545	[DUP_9:66560333-66571333]
9	66591000	66601615	Collins2017_DUP_1645	0.00145773	[DUP_9:66591000-66601615]
9	66660000	66780000	Collins2017_DUP_1646	0.00145773	[DUP_9:66660000-66780000]
9	66666000	66760000	Collins2017_DUP_1647	0.00145773	[DUP_9:66666000-66760000]
9	67020000	67110000	Collins2017_DUP_1648	0.00145773	[DUP_9:67020000-67110000]
9	67028000	67041000	Collins2017_DUP_1649	0.00145773	[DUP_9:67028000-67041000]
9	67200000	67380000	Collins2017_DUP_1650	0.00145773	[DUP_9:67200000-67380000]
9	67210000	67250000	Collins2017_DUP_1651	0.00145773	DUP_9:67210000-67250000]
9	67210000	67280000	Collins2017_DUP_1652	0.00145773	DUP_9:67210000-67280000]
9	67303500	67316000	Collins2017_DUP_1653	0.00291545	DUP_9:67303500-67316000]
9	67500000	67960000	Collins2017_DUP_1654	0.00145773	[DUP_9:67500000-67960000]
9	67861000	67873000	Collins2017_DUP_1655	0.00291545	[DUP_9:67861000-67873000]
9	67872333	67889333	Collins2017_DUP_1656	0.00145773	DUP_9:67872333-67889333]
9	67896000	67914000	Collins2017_DUP_1657	0.00145773	DUP_9:67896000-67914000]
9	68337000	68352000	Collins2017_DUP_1658	0.00145773	DUP_9:68337000-68352000]
9	68730000	68850000	Collins2017_DUP_1659	0.00437318	[DUP_9:68730000-68850000]
9	68990000	69015000	Collins2017_DUP_1660	0.00145773	[DUP_9:68990000-69015000]
9	68990000	69300000	Collins2017_DUP_1661	0.00291545	[DUP_9:68990000-69300000]
9	69030000	69210000	Collins2017_DUP_1662	0.00145773	[DUP_9:69030000-69210000]
9	69080000	69670000	Collins2017_DUP_1663	0.00145773	[DUP_9:69080000-69670000]
9	69320000	69360000	Collins2017_DUP_1664	0.00145773	DUP_9:69320000-69360000]
9	69332500	69354000	Collins2017_DUP_1665	0.00437318	[DUP_9:69332500-69354000]
9	69450000	69570000	Collins2017_DUP_1666	0.00145773	[DUP_9:69450000-69570000]
9	69450000	69600000	Collins2017_DUP_1667	0.00145773	[DUP_9:69450000-69600000]
9	69530000	69570000	Collins2017_DUP_1668	0.00145773	[DUP_9:69530000-69570000]
9	69807000	69960000	Collins2017_DUP_1669	0.00145773	[DUP_9:69807000-69960000]
9	69810000	69930000	Collins2017_DUP_1670	0.00145773	[DUP_9:69810000-69930000]
9	69830000	69880000	Collins2017_DUP_1671	0.00145773	DUP_9:69830000-69880000]
9	70080000	70110000	Collins2017_DUP_1672	0.00145773	[DUP_9:70080000-70110000]
9	70179000	70191000	Collins2017_DUP_1673	0.00145773	[DUP_9:70179000-70191000]
9	70350000	70362000	Collins2017_DUP_1674	0.00145773	DUP_9:70350000-70362000]
9	70466000	70510000	Collins2017_DUP_1675	0.00145773	[DUP_9:70466000-70510000]
9	70578000	70590000	Collins2017_DUP_1676	0.00145773	[DUP_9:70578000-70590000]
9	70680000	70732000	Collins2017_DUP_1677	0.00145773	[DUP_9:70680000-70732000]
9	70830000	70980000	Collins2017_DUP_1678	0.00145773	[DUP_9:70830000-70980000]
9	70836000	70850000	Collins2017_DUP_1679	0.00145773	DUP_9:70836000-70850000]
9	70910000	70950000	Collins2017_DUP_1680	0.00291545	[DUP_9:70910000-70950000]
9	71000000	71030000	Collins2017_DUP_1681	0.00145773	[DUP_9:71000000-71030000]
9	71734065	71744989	Collins2017_DUP_1682	0.0830904	[DUP_9:71734065-71744989]
9	72035000	72052000	Collins2017_DUP_1683	0.00437318	[DUP_9:72035000-72052000]
9	72096000	72123000	Collins2017_DUP_1684	0.00437318	[DUP_9:72096000-72123000]
9	79770675	79776342	Collins2017_DUP_1685	0.0597668	[DUP_9:79770675-79776342]
9	80038662	80049576	Collins2017_DUP_1686	0.00145773	[DUP_9:80038662-80049576]
9	81215946	81263930	Collins2017_DUP_1687	0.00145773	[DUP_9:81215946-81263930]
9	84531143	84562143	Collins2017_DUP_1688	0.00291545	DUP_9:84531143-84562143]
9	84537111	84557000	Collins2017_DUP_1689	0.00437318	[DUP_9:84537111-84557000]
9	84660831	84729206	Collins2017_DUP_1690	0.00145773	DUP_9:84660831-84729206]
9	85250641	85295277	Collins2017_DUP_1691	0.00145773	[DUP_9:85250641-85295277]
9	86978381	86983268	Collins2017_DUP_1692	0.00291545	DUP_9:86978381-86983268]
9	88824267	88830207	Collins2017_DUP_1693	0.0058309	[DUP_9:88824267-88830207]
9	95475571	95492000	Collins2017_DUP_1694	0.00145773	[DUP_9:95475571-95492000]
9	97444558	97543213	Collins2017_DUP_1695	0.00145773	DUP_9:97444558-97543213]
9	99367784	99500101	Collins2017_DUP_1696	0.00145773	DUP_9:99367784-99500101]
9	100218252	100222489	Collins2017_DUP_1697	0.00145773	DUP_9:100218252-100222489]
9	104193340	106573911	Collins2017_DUP_1698	0.00145773	[DUP_9:104193340-106573911]
9	105050000	105090000	Collins2017_DUP_1699	0.00145773	[DUP_9:105050000-105090000]
9	105122568	105130254	Collins2017_DUP_1700	0.0102041	[DUP_9:105122568-105130254]
9	105566000	105579000	Collins2017_DUP_1701	0.00145773	[DUP_9:105566000-105579000]
9	105737343	105758005	Collins2017_DUP_1702	0.00145773	[DUP_9:105737343-105758005]
9	105970367	105983477	Collins2017_DUP_1703	0.00145773	[DUP_9:105970367-105983477]
9	106023000	106035000	Collins2017_DUP_1704	0.00145773	[DUP_9:106023000-106035000]
9	106024059	106052280	Collins2017_DUP_1705	0.00145773	DUP_9:106024059-106052280]
9	112949873	112954837	Collins2017_DUP_1706	0.00437318	[DUP_9:112949873-112954837]
9	115820000	115878000	Collins2017_DUP_1707	0.0364431	[DUP_9:115820000-115878000]
9	115820906	115855578	Collins2017_DUP_1708	0.0233236	[DUP_9:115820906-115855578]
9	115885700	115904195	Collins2017_DUP_1709	0.00145773	[DUP_9:115885700-115904195]
9	116119183	116137108	Collins2017_DUP_1710	0.00728863	[DUP_9:116119183-116137108]
9	117065909	117100000	Collins2017_DUP_1711	0.0218659	[DUP_9:117065909-117100000]
9	117086492	117095883	Collins2017_DUP_1712	0.214286	DUP_9:117086492-117095883]
9	118582423	118589657	Collins2017_DUP_1713	0.0655977	[DUP_9:118582423-118589657]
9	119524587	119536198	Collins2017_DUP_1714	0.00145773	[DUP_9:119524587-119536198]
9	121092113	121103274	Collins2017_DUP_1715	0.00145773	DUP_9:121092113-121103274]
9	127230000	127270000	Collins2017_DUP_1716	0.00145773	[DUP_9:127230000-127270000]
9	132243000	132264000	Collins2017_DUP_1717	0.00145773	DUP_9:132243000-132264000]
9	133930000	133960000	Collins2017_DUP_1718	0.00145773	DUP_9:133930000-133960000]
9	134361824	134453405	Collins2017_DUP_1719	0.00145773	[DUP_9:134361824-134453405]
9	134617688	134622076	Collins2017_DUP_1720	0.119534	[DUP_9:134617688-134622076]
9	134780566	134939066	Collins2017_DUP_1721	0.00145773	[DUP_9:134780566-134939066]
9	135100000	135130000	Collins2017_DUP_1722	0.00145773	[DUP_9:135100000-135130000]
9	135939358	135958549	Collins2017_DUP_1723	0.104956	[DUP_9:135939358-135958549]
9	135990000	136031000	Collins2017_DUP_1724	0.00145773	[DUP_9:135990000-136031000]
9	136391065	136401065	Collins2017_DUP_1725	0.00145773	[DUP_9:136391065-136401065]
9	136663667	136674667	Collins2017_DUP_1726	0.00291545	DUP_9:136663667-136674667]
9	137242400	137255200	Collins2017_DUP_1727	0.00145773	[DUP_9:137242400-137255200]
9	138148255	138309713	Collins2017_DUP_1728	0.00728863	[DUP_9:138148255-138309713]
9	138311973	138361969	Collins2017_DUP_1729	0.00145773	DUP_9:138311973-138361969]
9	138315000	138330000	Collins2017_DUP_1730	0.00145773	DUP_9:138315000-138330000]
9	138349000	138362000	Collins2017_DUP_1731	0.00145773	DUP_9:138349000-138362000]
9	138570000	138690000	Collins2017_DUP_1732	0.0233236	[DUP_9:138570000-138690000]
9	139078099	139105987	Collins2017_DUP_1733	0.00728863	DUP_9:139078099-139105987]
9	139082500	139095000	Collins2017_DUP_1734	0.00291545	[DUP_9:139082500-139095000]
9	139146333	139158000	Collins2017_DUP_1735	0.00291545	DUP_9:139146333-139158000]
9	139220000	139280000	Collins2017_DUP_1736	0.00291545	[DUP_9:139220000-139280000]
9	139220250	139260500	Collins2017_DUP_1737	0.00145773	[DUP_9:139220250-139260500]
9	139329258	139351978	Collins2017_DUP_1738	0.00291545	[DUP_9:139329258-139351978]
9	139541000	139587750	Collins2017_DUP_1739	0.00145773	[DUP_9:139541000-139587750]
9	139719800	139758700	Collins2017_DUP_1740	0.00437318	[DUP_9:139719800-139758700]
9	140056333	140067500	Collins2017_DUP_1741	0.00145773	[DUP_9:140056333-140067500]
9	140190353	140219647	Collins2017_DUP_1742	0.0058309	[DUP_9:140190353-140219647]
9	140260000	140290250	Collins2017_DUP_1743	0.00291545	[DUP_9:140260000-140290250]
9	140324222	140334889	Collins2017_DUP_1744	0.00145773	DUP_9:140324222-140334889]
9	140359493	140394055	Collins2017_DUP_1745	0.00145773	DUP_9:140359493-140394055]
9	140409000	140419000	Collins2017_DUP_1746	0.00145773	DUP_9:140409000-140419000]
9	140774385	140784923	Collins2017_DUP_1747	0.0058309	[DUP_9:140774385-140784923]
9	141069259	141110000	Collins2017_DUP_1748	0.00874636	[DUP_9:141069259-141110000]
10	60000	93000	Collins2017_DUP_1749	0.0116618	[DUP_10:60000-93000]
10	597401	642692	Collins2017_DUP_1750	0.00145773	[DUP_10:597401-642692]
10	712470	913235	Collins2017_DUP_1751	0.00145773	[DUP_10:712470-913235]
10	912188	1392422	Collins2017_DUP_1752	0.00145773	DUP_10:912188-1392422]
10	1444316	1519400	Collins2017_DUP_1753	0.00145773	[DUP_10:1444316-1519400]
10	3132096	3276441	Collins2017_DUP_1754	0.00145773	[DUP_10:3132096-3276441]
10	3858414	3865542	Collins2017_DUP_1755	0.00145773	[DUP_10:3858414-3865542]
10	6408043	6419978	Collins2017_DUP_1756	0.206997	DUP_10:6408043-6419978]
10	6672759	6837732	Collins2017_DUP_1757	0.106414	[DUP_10:6672759-6837732]
10	6690000	6840000	Collins2017_DUP_1758	0.00145773	[DUP_10:6690000-6840000]
10	12543292	12550903	Collins2017_DUP_1759	0.00145773	[DUP_10:12543292-12550903]
10	13883463	13898905	Collins2017_DUP_1760	0.00145773	[DUP_10:13883463-13898905]
10	14990000	15060000	Collins2017_DUP_1761	0.00145773	[DUP_10:14990000-15060000]
10	15344486	15353866	Collins2017_DUP_1762	0.00145773	DUP_10:15344486-15353866]
10	18749049	18760583	Collins2017_DUP_1763	0.00145773	[DUP_10:18749049-18760583]
10	18844333	18859952	Collins2017_DUP_1764	0.0058309	DUP_10:18844333-18859952]
10	18844364	18873481	Collins2017_DUP_1765	0.00145773	[DUP_10:18844364-18873481]
10	19287863	19292071	Collins2017_DUP_1766	0.00291545	DUP_10:19287863-19292071]
10	19513295	19520967	Collins2017_DUP_1767	0.00291545	[DUP_10:19513295-19520967]
10	20085476	20125155	Collins2017_DUP_1768	0.00145773	[DUP_10:20085476-20125155]
10	20790182	20817699	Collins2017_DUP_1769	0.0116618	[DUP_10:20790182-20817699]
10	23057255	23065755	Collins2017_DUP_1770	0.00145773	[DUP_10:23057255-23065755]
10	31302899	31312527	Collins2017_DUP_1771	0.00437318	[DUP_10:31302899-31312527]
10	31577164	31581552	Collins2017_DUP_1772	0.00437318	[DUP_10:31577164-31581552]
10	33854019	33865271	Collins2017_DUP_1773	0.00437318	[DUP_10:33854019-33865271]
10	34902462	35104511	Collins2017_DUP_1774	0.00145773	[DUP_10:34902462-35104511]
10	36877145	36893858	Collins2017_DUP_1775	0.00145773	[DUP_10:36877145-36893858]
10	37187000	37198000	Collins2017_DUP_1776	0.00145773	DUP_10:37187000-37198000]
10	37188216	37200491	Collins2017_DUP_1777	0.00437318	[DUP_10:37188216-37200491]
10	37320366	37333442	Collins2017_DUP_1778	0.0116618	[DUP_10:37320366-37333442]
10	37454025	37483700	Collins2017_DUP_1779	0.0466472	[DUP_10:37454025-37483700]
10	38760000	38910000	Collins2017_DUP_1780	0.0218659	[DUP_10:38760000-38910000]
10	39060000	39180000	Collins2017_DUP_1781	0.271137	[DUP_10:39060000-39180000]
10	42330000	42420000	Collins2017_DUP_1782	0.0131195	[DUP_10:42330000-42420000]
10	42355306	42407419	Collins2017_DUP_1783	0.0976676	[DUP_10:42355306-42407419]
10	42510000	42630000	Collins2017_DUP_1784	0.0189504	[DUP_10:42510000-42630000]
10	42510000	42690000	Collins2017_DUP_1785	0.0174927	[DUP_10:42510000-42690000]
10	42520800	42547880	Collins2017_DUP_1786	0.00145773	[DUP_10:42520800-42547880]
10	42789021	42820000	Collins2017_DUP_1787	0.0218659	DUP_10:42789021-42820000]
10	42936857	42942159	Collins2017_DUP_1788	0.00291545	[DUP_10:42936857-42942159]
10	43027877	43032533	Collins2017_DUP_1789	0.00291545	[DUP_10:43027877-43032533]
10	43201658	43247583	Collins2017_DUP_1790	0.00291545	DUP_10:43201658-43247583]
10	43575000	43586000	Collins2017_DUP_1791	0.00145773	DUP_10:43575000-43586000]
10	43601750	43618500	Collins2017_DUP_1792	0.00291545	[DUP_10:43601750-43618500]
10	43747500	43758071	Collins2017_DUP_1793	0.00728863	[DUP_10:43747500-43758071]
10	45209540	45358870	Collins2017_DUP_1794	0.0189504	[DUP_10:45209540-45358870]
10	46560000	47160000	Collins2017_DUP_1795	0.00728863	[DUP_10:46560000-47160000]
10	46578000	46630000	Collins2017_DUP_1796	0.00145773	[DUP_10:46578000-46630000]
10	46600000	46613714	Collins2017_DUP_1797	0.00145773	DUP_10:46600000-46613714]
10	46640000	46690000	Collins2017_DUP_1798	0.0058309	[DUP_10:46640000-46690000]
10	46680000	47430000	Collins2017_DUP_1799	0.00437318	[DUP_10:46680000-47430000]
10	46687625	46697625	Collins2017_DUP_1800	0.00145773	[DUP_10:46687625-46697625]
10	46740000	47430000	Collins2017_DUP_1801	0.00145773	[DUP_10:46740000-47430000]
10	46743000	46758000	Collins2017_DUP_1802	0.00145773	[DUP_10:46743000-46758000]
10	47250000	47283000	Collins2017_DUP_1803	0.00145773	[DUP_10:47250000-47283000]
10	47520000	47640000	Collins2017_DUP_1804	0.0116618	[DUP_10:47520000-47640000]
10	47520000	47709000	Collins2017_DUP_1805	0.0131195	[DUP_10:47520000-47709000]
10	47522900	47763200	Collins2017_DUP_1806	0.0218659	[DUP_10:47522900-47763200]
10	47530000	47580000	Collins2017_DUP_1807	0.00291545	DUP_10:47530000-47580000]
10	47538000	47770000	Collins2017_DUP_1808	0.00291545	[DUP_10:47538000-47770000]
10	47583000	47628000	Collins2017_DUP_1809	0.00145773	[DUP_10:47583000-47628000]
10	47748000	47759333	Collins2017_DUP_1810	0.00145773	[DUP_10:47748000-47759333]
10	48090000	48240000	Collins2017_DUP_1811	0.00291545	[DUP_10:48090000-48240000]
10	48090000	48278000	Collins2017_DUP_1812	0.0058309	[DUP_10:48090000-48278000]
10	48244200	48272800	Collins2017_DUP_1813	0.00145773	[DUP_10:48244200-48272800]
10	48261444	48272778	Collins2017_DUP_1814	0.00145773	DUP_10:48261444-48272778]
10	48750000	49060000	Collins2017_DUP_1815	0.00291545	[DUP_10:48750000-49060000]
10	48750000	49090000	Collins2017_DUP_1816	0.00291545	[DUP_10:48750000-49090000]
10	48750000	49380000	Collins2017_DUP_1817	0.00145773	[DUP_10:48750000-49380000]
10	48774000	48786000	Collins2017_DUP_1818	0.00145773	[DUP_10:48774000-48786000]
10	48783000	48804000	Collins2017_DUP_1819	0.00145773	DUP_10:48783000-48804000]
10	48852000	48870000	Collins2017_DUP_1820	0.00145773	[DUP_10:48852000-48870000]
10	48867000	48897000	Collins2017_DUP_1821	0.00291545	[DUP_10:48867000-48897000]
10	48876000	48897000	Collins2017_DUP_1822	0.00145773	DUP_10:48876000-48897000]
10	49170000	49380000	Collins2017_DUP_1823	0.00145773	[DUP_10:49170000-49380000]
10	49194167	49216333	Collins2017_DUP_1824	0.00437318	[DUP_10:49194167-49216333]
10	49199000	49390000	Collins2017_DUP_1825	0.00145773	[DUP_10:49199000-49390000]
10	49658083	49669250	Collins2017_DUP_1826	0.00145773	[DUP_10:49658083-49669250]
10	49700000	49733000	Collins2017_DUP_1827	0.00145773	[DUP_10:49700000-49733000]
10	51900000	51950000	Collins2017_DUP_1828	0.00145773	[DUP_10:51900000-51950000]
10	51903000	51914250	Collins2017_DUP_1829	0.00437318	DUP_10:51903000-51914250]
10	54678455	54694381	Collins2017_DUP_1830	0.00291545	[DUP_10:54678455-54694381]
10	55092491	55109603	Collins2017_DUP_1831	0.00145773	DUP_10:55092491-55109603]
10	56447010	56468654	Collins2017_DUP_1832	0.0714286	[DUP_10:56447010-56468654]
10	57363291	57657258	Collins2017_DUP_1833	0.00145773	[DUP_10:57363291-57657258]
10	58740135	58750863	Collins2017_DUP_1834	0.0058309	DUP_10:58740135-58750863]
10	59017022	59052597	Collins2017_DUP_1835	0.00145773	[DUP_10:59017022-59052597]
10	59139844	59426182	Collins2017_DUP_1836	0.00145773	DUP_10:59139844-59426182]
10	59659516	59729696	Collins2017_DUP_1837	0.00145773	[DUP_10:59659516-59729696]
10	59841183	59891740	Collins2017_DUP_1838	0.00145773	[DUP_10:59841183-59891740]
10	60672847	60729756	Collins2017_DUP_1839	0.00145773	DUP_10:60672847-60729756]
10	60794801	60804251	Collins2017_DUP_1840	0.00145773	[DUP_10:60794801-60804251]
10	66790090	66846583	Collins2017_DUP_1841	0.00291545	[DUP_10:66790090-66846583]
10	66808413	66841185	Collins2017_DUP_1842	0.00145773	[DUP_10:66808413-66841185]
10	68288000	68298000	Collins2017_DUP_1843	0.00145773	DUP_10:68288000-68298000]
10	71782079	71808182	Collins2017_DUP_1844	0.00145773	DUP_10:71782079-71808182]
10	72662000	72672000	Collins2017_DUP_1845	0.00145773	[DUP_10:72662000-72672000]
10	72822000	72834000	Collins2017_DUP_1846	0.00145773	[DUP_10:72822000-72834000]
10	73626000	73638000	Collins2017_DUP_1847	0.00145773	DUP_10:73626000-73638000]
10	74968399	74979089	Collins2017_DUP_1848	0.00291545	DUP_10:74968399-74979089]
10	78252000	78263968	Collins2017_DUP_1849	0.113703	[DUP_10:78252000-78263968]
10	79076342	79635861	Collins2017_DUP_1850	0.00145773	[DUP_10:79076342-79635861]
10	80814000	80829000	Collins2017_DUP_1851	0.00145773	DUP_10:80814000-80829000]
10	80859000	80871000	Collins2017_DUP_1852	0.00145773	[DUP_10:80859000-80871000]
10	81296000	81306000	Collins2017_DUP_1853	0.00291545	DUP_10:81296000-81306000]
10	81297000	81309000	Collins2017_DUP_1854	0.00145773	[DUP_10:81297000-81309000]
10	81530000	81560000	Collins2017_DUP_1855	0.00145773	[DUP_10:81530000-81560000]
10	81543000	81558000	Collins2017_DUP_1856	0.00291545	[DUP_10:81543000-81558000]
10	81579000	81589000	Collins2017_DUP_1857	0.00291545	DUP_10:81579000-81589000]
10	82095872	82116340	Collins2017_DUP_1858	0.00291545	[DUP_10:82095872-82116340]
10	84409038	84431107	Collins2017_DUP_1859	0.00145773	DUP_10:84409038-84431107]
10	84414000	84424000	Collins2017_DUP_1860	0.00145773	DUP_10:84414000-84424000]
10	84605833	84689778	Collins2017_DUP_1861	0.00145773	[DUP_10:84605833-84689778]
10	85733000	85743000	Collins2017_DUP_1862	0.00145773	[DUP_10:85733000-85743000]
10	88416000	88434000	Collins2017_DUP_1863	0.00145773	[DUP_10:88416000-88434000]
10	88860000	88872000	Collins2017_DUP_1864	0.00145773	[DUP_10:88860000-88872000]
10	88886000	88980000	Collins2017_DUP_1865	0.00291545	[DUP_10:88886000-88980000]
10	88980000	89120000	Collins2017_DUP_1866	0.00291545	[DUP_10:88980000-89120000]
10	88988000	89022000	Collins2017_DUP_1867	0.00145773	[DUP_10:88988000-89022000]
10	89010000	89130000	Collins2017_DUP_1868	0.00291545	[DUP_10:89010000-89130000]
10	89060000	89124000	Collins2017_DUP_1869	0.00145773	[DUP_10:89060000-89124000]
10	89062400	89075000	Collins2017_DUP_1870	0.00145773	DUP_10:89062400-89075000]
10	89075500	89086000	Collins2017_DUP_1871	0.00145773	DUP_10:89075500-89086000]
10	90418728	90439980	Collins2017_DUP_1872	0.00145773	DUP_10:90418728-90439980]
10	90795138	90800035	Collins2017_DUP_1873	0.00291545	[DUP_10:90795138-90800035]
10	95532444	95562229	Collins2017_DUP_1874	0.00145773	DUP_10:95532444-95562229]
10	95550000	95560000	Collins2017_DUP_1875	0.00145773	DUP_10:95550000-95560000]
10	98624195	98633743	Collins2017_DUP_1876	0.00145773	DUP_10:98624195-98633743]
10	99067438	99223862	Collins2017_DUP_1877	0.00145773	[DUP_10:99067438-99223862]
10	99147000	99222000	Collins2017_DUP_1878	0.00145773	[DUP_10:99147000-99222000]
10	99507000	99519000	Collins2017_DUP_1879	0.00145773	[DUP_10:99507000-99519000]
10	100277992	100343954	Collins2017_DUP_1880	0.00145773	DUP_10:100277992-100343954]
10	100279000	100301000	Collins2017_DUP_1881	0.00145773	DUP_10:100279000-100301000]
10	102057624	102068612	Collins2017_DUP_1882	0.00145773	[DUP_10:102057624-102068612]
10	102399000	102420000	Collins2017_DUP_1883	0.00145773	DUP_10:102399000-102420000]
10	102970000	103000000	Collins2017_DUP_1884	0.00145773	[DUP_10:102970000-103000000]
10	103068534	103202244	Collins2017_DUP_1885	0.00145773	DUP_10:103068534-103202244]
10	103159110	103171974	Collins2017_DUP_1886	0.00291545	[DUP_10:103159110-103171974]
10	103287571	103324573	Collins2017_DUP_1887	0.00145773	DUP_10:103287571-103324573]
10	104159200	104190000	Collins2017_DUP_1888	0.00145773	[DUP_10:104159200-104190000]
10	105312000	105324000	Collins2017_DUP_1889	0.00145773	[DUP_10:105312000-105324000]
10	107417457	107480078	Collins2017_DUP_1890	0.00145773	[DUP_10:107417457-107480078]
10	108626760	108640023	Collins2017_DUP_1891	0.00145773	[DUP_10:108626760-108640023]
10	109794420	109871755	Collins2017_DUP_1892	0.00145773	[DUP_10:109794420-109871755]
10	111570726	111581536	Collins2017_DUP_1893	0.0393586	[DUP_10:111570726-111581536]
10	111826483	111842961	Collins2017_DUP_1894	0.00145773	[DUP_10:111826483-111842961]
10	117655418	117659626	Collins2017_DUP_1895	0.00728863	DUP_10:117655418-117659626]
10	121511511	121537439	Collins2017_DUP_1896	0.00145773	[DUP_10:121511511-121537439]
10	124342500	124354625	Collins2017_DUP_1897	0.00291545	DUP_10:124342500-124354625]
10	124344203	124352718	Collins2017_DUP_1898	0.0379009	[DUP_10:124344203-124352718]
10	124350000	124380000	Collins2017_DUP_1899	0.00145773	DUP_10:124350000-124380000]
10	124362483	124374345	Collins2017_DUP_1900	0.0145773	[DUP_10:124362483-124374345]
10	126041657	126048744	Collins2017_DUP_1901	0.00145773	[DUP_10:126041657-126048744]
10	126283750	126298500	Collins2017_DUP_1902	0.00145773	[DUP_10:126283750-126298500]
10	126288000	126340000	Collins2017_DUP_1903	0.00145773	[DUP_10:126288000-126340000]
10	127071859	127076247	Collins2017_DUP_1904	0.00874636	[DUP_10:127071859-127076247]
10	130577626	130594753	Collins2017_DUP_1905	0.00145773	[DUP_10:130577626-130594753]
10	134261167	134277750	Collins2017_DUP_1906	0.00728863	[DUP_10:134261167-134277750]
10	134693665	134797017	Collins2017_DUP_1907	0.00145773	[DUP_10:134693665-134797017]
10	134991000	135003000	Collins2017_DUP_1908	0.00145773	[DUP_10:134991000-135003000]
10	135009000	135028000	Collins2017_DUP_1909	0.00145773	[DUP_10:135009000-135028000]
10	135079214	135090000	Collins2017_DUP_1910	0.00145773	[DUP_10:135079214-135090000]
10	135129562	135141625	Collins2017_DUP_1911	0.03207	[DUP_10:135129562-135141625]
10	135240000	135373000	Collins2017_DUP_1912	0.0247813	[DUP_10:135240000-135373000]
10	135240000	135390273	Collins2017_DUP_1913	0.0174927	[DUP_10:135240000-135390273]
10	135270000	135390000	Collins2017_DUP_1914	0.00145773	[DUP_10:135270000-135390000]
10	135297000	135380000	Collins2017_DUP_1915	0.00145773	DUP_10:135297000-135380000]
10	135471750	135530000	Collins2017_DUP_1916	0.00437318	DUP_10:135471750-135530000]
10	135477667	135510333	Collins2017_DUP_1917	0.00728863	[DUP_10:135477667-135510333]
10	135478694	135493918	Collins2017_DUP_1918	0.0058309	[DUP_10:135478694-135493918]
10	135480067	135497750	Collins2017_DUP_1919	0.0145773	[DUP_10:135480067-135497750]
10	135504000	135519000	Collins2017_DUP_1920	0.00145773	[DUP_10:135504000-135519000]
11	201000	216000	Collins2017_DUP_1921	0.00145773	[DUP_11:201000-216000]
11	399000	410600	Collins2017_DUP_1922	0.00437318	[DUP_11:399000-410600]
11	550385	561769	Collins2017_DUP_1923	0.00728863	[DUP_11:550385-561769]
11	610000	620333	Collins2017_DUP_1924	0.00291545	DUP_11:610000-620333]
11	702000	714000	Collins2017_DUP_1925	0.00145773	DUP_11:702000-714000]
11	777882	900824	Collins2017_DUP_1926	0.0276968	[DUP_11:777882-900824]
11	1239500	1282000	Collins2017_DUP_1927	0.00145773	DUP_11:1239500-1282000]
11	1409571	1499000	Collins2017_DUP_1928	0.0116618	[DUP_11:1409571-1499000]
11	1412500	1422500	Collins2017_DUP_1929	0.00145773	[DUP_11:1412500-1422500]
11	1579600	1591000	Collins2017_DUP_1930	0.00437318	[DUP_11:1579600-1591000]
11	1706000	1717000	Collins2017_DUP_1931	0.00145773	[DUP_11:1706000-1717000]
11	1767000	1782000	Collins2017_DUP_1932	0.00291545	[DUP_11:1767000-1782000]
11	1850000	1902000	Collins2017_DUP_1933	0.00145773	DUP_11:1850000-1902000]
11	1886571	1897714	Collins2017_DUP_1934	0.00145773	DUP_11:1886571-1897714]
11	1893200	1906200	Collins2017_DUP_1935	0.00145773	[DUP_11:1893200-1906200]
11	1939000	1949000	Collins2017_DUP_1936	0.00145773	[DUP_11:1939000-1949000]
11	1984286	1995714	Collins2017_DUP_1937	0.00437318	[DUP_11:1984286-1995714]
11	2040923	2056692	Collins2017_DUP_1938	0.00291545	[DUP_11:2040923-2056692]
11	2175938	2189438	Collins2017_DUP_1939	0.00437318	[DUP_11:2175938-2189438]
11	2214000	2230500	Collins2017_DUP_1940	0.00145773	[DUP_11:2214000-2230500]
11	2310000	2340000	Collins2017_DUP_1941	0.00437318	[DUP_11:2310000-2340000]
11	2321000	2334000	Collins2017_DUP_1942	0.00145773	DUP_11:2321000-2334000]
11	2399333	2443333	Collins2017_DUP_1943	0.00291545	[DUP_11:2399333-2443333]
11	2405750	2418500	Collins2017_DUP_1944	0.00291545	DUP_11:2405750-2418500]
11	2585429	2602857	Collins2017_DUP_1945	0.00145773	DUP_11:2585429-2602857]
11	2932000	2956000	Collins2017_DUP_1946	0.00145773	[DUP_11:2932000-2956000]
11	2934333	2950833	Collins2017_DUP_1947	0.00291545	DUP_11:2934333-2950833]
11	3250000	3360000	Collins2017_DUP_1948	0.00437318	[DUP_11:3250000-3360000]
11	3270000	3360000	Collins2017_DUP_1949	0.0772595	[DUP_11:3270000-3360000]
11	3620211	3750437	Collins2017_DUP_1950	0.00145773	DUP_11:3620211-3750437]
11	4232500	4382000	Collins2017_DUP_1951	0.00874636	[DUP_11:4232500-4382000]
11	4240000	4310000	Collins2017_DUP_1952	0.00145773	DUP_11:4240000-4310000]
11	4253000	4263000	Collins2017_DUP_1953	0.00145773	[DUP_11:4253000-4263000]
11	4255000	4381500	Collins2017_DUP_1954	0.00728863	[DUP_11:4255000-4381500]
11	4260000	4332000	Collins2017_DUP_1955	0.00291545	[DUP_11:4260000-4332000]
11	4287000	4362000	Collins2017_DUP_1956	0.0058309	[DUP_11:4287000-4362000]
11	4317000	4358000	Collins2017_DUP_1957	0.00145773	[DUP_11:4317000-4358000]
11	4322000	4332000	Collins2017_DUP_1958	0.00145773	[DUP_11:4322000-4332000]
11	4474420	4522715	Collins2017_DUP_1959	0.00145773	[DUP_11:4474420-4522715]
11	4881220	4888588	Collins2017_DUP_1960	0.00145773	[DUP_11:4881220-4888588]
11	4965807	4977193	Collins2017_DUP_1961	0.00291545	[DUP_11:4965807-4977193]
11	4968667	4975378	Collins2017_DUP_1962	0.250729	[DUP_11:4968667-4975378]
11	5884680	5935019	Collins2017_DUP_1963	0.00291545	DUP_11:5884680-5935019]
11	6170000	6200000	Collins2017_DUP_1964	0.00145773	DUP_11:6170000-6200000]
11	6263125	6269386	Collins2017_DUP_1965	0.00145773	DUP_11:6263125-6269386]
11	10163964	10177697	Collins2017_DUP_1966	0.00145773	[DUP_11:10163964-10177697]
11	14872457	14903808	Collins2017_DUP_1967	0.00145773	[DUP_11:14872457-14903808]
11	18943364	18964955	Collins2017_DUP_1968	0.258017	[DUP_11:18943364-18964955]
11	18944509	18986410	Collins2017_DUP_1969	0.0539359	DUP_11:18944509-18986410]
11	21470966	21483204	Collins2017_DUP_1970	0.00145773	[DUP_11:21470966-21483204]
11	28650000	28666000	Collins2017_DUP_1971	0.00145773	DUP_11:28650000-28666000]
11	29004064	29015936	Collins2017_DUP_1972	0.00145773	DUP_11:29004064-29015936]
11	31933558	31948527	Collins2017_DUP_1973	0.00145773	[DUP_11:31933558-31948527]
11	33172528	33488963	Collins2017_DUP_1974	0.00145773	[DUP_11:33172528-33488963]
11	33283160	33295124	Collins2017_DUP_1975	0.00145773	[DUP_11:33283160-33295124]
11	37821000	37839000	Collins2017_DUP_1976	0.00145773	DUP_11:37821000-37839000]
11	37997216	38007555	Collins2017_DUP_1977	0.00145773	[DUP_11:37997216-38007555]
11	38013000	38028000	Collins2017_DUP_1978	0.00145773	DUP_11:38013000-38028000]
11	41338280	41346647	Collins2017_DUP_1979	0.00437318	[DUP_11:41338280-41346647]
11	42052008	42090028	Collins2017_DUP_1980	0.00145773	DUP_11:42052008-42090028]
11	42814368	42818576	Collins2017_DUP_1981	0.00291545	DUP_11:42814368-42818576]
11	42968308	42973287	Collins2017_DUP_1982	0.25656	[DUP_11:42968308-42973287]
11	46380000	46420000	Collins2017_DUP_1983	0.00145773	[DUP_11:46380000-46420000]
11	47055165	47066868	Collins2017_DUP_1984	0.00437318	DUP_11:47055165-47066868]
11	47356667	47369333	Collins2017_DUP_1985	0.00145773	DUP_11:47356667-47369333]
11	48416000	48540000	Collins2017_DUP_1986	0.00145773	DUP_11:48416000-48540000]
11	48656395	48663760	Collins2017_DUP_1987	0.00437318	[DUP_11:48656395-48663760]
11	48873000	48920000	Collins2017_DUP_1988	0.00145773	[DUP_11:48873000-48920000]
11	49728051	50023821	Collins2017_DUP_1989	0.00145773	DUP_11:49728051-50023821]
11	50010000	50640000	Collins2017_DUP_1990	0.00437318	[DUP_11:50010000-50640000]
11	50070000	50520000	Collins2017_DUP_1991	0.00145773	DUP_11:50070000-50520000]
11	50338220	50354148	Collins2017_DUP_1992	0.0524781	[DUP_11:50338220-50354148]
11	50340083	50352583	Collins2017_DUP_1993	0.0393586	[DUP_11:50340083-50352583]
11	50340812	50406581	Collins2017_DUP_1994	0.00145773	DUP_11:50340812-50406581]
11	50369000	50382000	Collins2017_DUP_1995	0.00145773	DUP_11:50369000-50382000]
11	50449167	50453701	Collins2017_DUP_1996	0.00728863	[DUP_11:50449167-50453701]
11	50592000	50607000	Collins2017_DUP_1997	0.00145773	DUP_11:50592000-50607000]
11	50742619	50756667	Collins2017_DUP_1998	0.0058309	DUP_11:50742619-50756667]
11	51339638	51371690	Collins2017_DUP_1999	0.00145773	[DUP_11:51339638-51371690]
[truncated: 1,325 more rows]

## Sheet: INS
Chr (Source; GRCh37)	Start (Source)	End (Source)	Chr (Sink)	Min (Sink)	Max (Sink)	SV ID	Variant Frequency	Map
1	1161145	1161150	21	44592632	44594773	Collins2017_INS_1	0.172012	[SOURCE_1:1161145-1161150;SINK_21:44592632-44594773]
1	21715212	21716414	6	152583237	152585992	Collins2017_INS_2	0.00145773	[SOURCE_1:21715212-21716414;SINK_6:152583237-152585992]
1	22413197	22418528	4	169777319	169781621	Collins2017_INS_3	0.00145773	[SOURCE_4:169777319-169781621;SINK_1:22413197-22418528]
1	28515541	28515599	19	24024949	24028393	Collins2017_INS_4	0.881924	[SOURCE_1:28515541-28515599;INV_1:28515541-28515599;SINK_19:24024949-24028393]
1	30878515	30878539	1	30878736	30882425	Collins2017_INS_5	0.0364431	[SOURCE_1:30878515-30878539;INV_1:30878515-30878539;SINK_1:30878736-30882425]
1	33185966	33186267	11	72310221	72314386	Collins2017_INS_6	1	[SOURCE_1:33185966-33186267;INV_1:33185966-33186267;SINK_11:72310221-72314386]
1	33516401	33516553	7	24445882	24449156	Collins2017_INS_7	0.0787172	[SOURCE_1:33516401-33516553;SINK_7:24445882-24449156]
1	33516436	33516508	22	25097009	25100930	Collins2017_INS_8	0.00437318	[SOURCE_1:33516436-33516508;INV_1:33516436-33516508;SINK_22:25097009-25100930]
1	37938285	37938326	2	68911658	68917869	Collins2017_INS_9	0.311953	[SOURCE_1:37938285-37938326;SINK_2:68911658-68917869]
1	38172687	38175068	8	81332150	81336945	Collins2017_INS_10	0.00145773	[SOURCE_8:81332150-81336945;SINK_1:38172687-38175068]
1	47842610	47843986	20	56479999	56484484	Collins2017_INS_11	0.00145773	[SOURCE_20:56479999-56484484;SINK_1:47842610-47843986]
1	55028944	55029438	22	19435755	19438509	Collins2017_INS_12	0.0291545	[SOURCE_1:55028944-55029438;SINK_22:19435755-19438509]
1	67452641	67453322	16	77787856	77790361	Collins2017_INS_13	0.113703	[SOURCE_16:77787856-77790361;SINK_1:67452641-67453322]
1	68941479	68941858	18	52740087	52745288	Collins2017_INS_14	0.00145773	[SOURCE_18:52740087-52745288;SINK_1:68941479-68941858]
1	69801930	69802252	6	93204771	93208219	Collins2017_INS_15	0.00728863	[SOURCE_1:69801930-69802252;INV_1:69801930-69802252;SINK_6:93204771-93208219]
1	70851375	70851851	7	108418071	108421378	Collins2017_INS_16	0.0058309	[SOURCE_1:70851375-70851851;SINK_7:108418071-108421378]
1	72357072	72360900	2	102911826	102914708	Collins2017_INS_17	0.164723	[SOURCE_1:72357072-72360900;SINK_2:102911826-102914708]
1	84517698	84523435	2	21284734	21290848	Collins2017_INS_18	0.00145773	[SOURCE_1:84517698-84523435;INV_1:84517698-84523435;SINK_2:21284734-21290848]
1	86398859	86398937	9	100672881	100678042	Collins2017_INS_19	0.282799	[SOURCE_1:86398859-86398937;INV_1:86398859-86398937;SINK_9:100672881-100678042]
1	89515611	89520215	1	89891192	89892409	Collins2017_INS_20	0.0451895	[SOURCE_1:89515611-89520215;INV_1:89515611-89520215;SINK_1:89891192-89892409]
1	109495013	109495096	3	110410623	110416360	Collins2017_INS_21	0.41691	[SOURCE_1:109495013-109495096;SINK_3:110410623-110416360]
1	109846666	109846711	7	24588067	24594125	Collins2017_INS_22	0.123907	[SOURCE_1:109846666-109846711;SINK_7:24588067-24594125]
1	113209741	113213544	6	30421968	30425735	Collins2017_INS_23	0.00145773	[SOURCE_1:113209741-113213544;SINK_6:30421968-30425735]
1	113610964	113611198	11	61459333	61462988	Collins2017_INS_24	0.00291545	[SOURCE_1:113610964-113611198;SINK_11:61459333-61462988]
1	113611021	113611225	8	142162539	142166108	Collins2017_INS_25	0.00874636	[SOURCE_1:113611021-113611225;INV_1:113611021-113611225;SINK_8:142162539-142166108]
1	113611137	113611246	10	3368278	3372531	Collins2017_INS_26	0.0058309	[SOURCE_1:113611137-113611246;INV_1:113611137-113611246;SINK_10:3368278-3372531]
1	114046018	114046228	18	25324470	25328017	Collins2017_INS_27	0.00145773	[SOURCE_1:114046018-114046228;INV_1:114046018-114046228;SINK_18:25324470-25328017]
1	114046038	114046246	9	116010040	116015586	Collins2017_INS_28	0.118076	[SOURCE_1:114046038-114046246;SINK_9:116010040-116015586]
1	114645963	114645994	1	114651307	114657304	Collins2017_INS_29	0.262391	[SOURCE_1:114645963-114645994;INV_1:114645963-114645994;SINK_1:114651307-114657304]
1	115312174	115322798	1	217947075	217947257	Collins2017_INS_30	0.00291545	[SOURCE_1:115312174-115322798;SINK_1:217947075-217947257]
1	116980126	116980236	21	34202342	34205813	Collins2017_INS_31	0.00145773	[SOURCE_1:116980126-116980236;SINK_21:34202342-34205813]
1	116980294	116980634	6	62821735	62827447	Collins2017_INS_32	0.0116618	[SOURCE_1:116980294-116980634;SINK_6:62821735-62827447]
1	119401027	119401116	2	141849877	141855718	Collins2017_INS_33	0.653061	[SOURCE_1:119401027-119401116;INV_1:119401027-119401116;SINK_2:141849877-141855718]
1	119401046	119401112	15	51187171	51192315	Collins2017_INS_34	0.22449	[SOURCE_1:119401046-119401112;SINK_15:51187171-51192315]
1	119401054	119401092	11	129503261	129507894	Collins2017_INS_35	0.0058309	[SOURCE_1:119401054-119401092;SINK_11:129503261-129507894]
1	120423650	120424165	1	120517396	120522446	Collins2017_INS_36	0.0189504	[SOURCE_1:120423650-120424165;INV_1:120423650-120424165;SINK_1:120517396-120522446]
1	145827979	145832185	1	147394018	147398067	Collins2017_INS_37	1	[SOURCE_1:145827979-145832185;INV_1:145827979-145832185;SINK_1:147394018-147398067]
1	146818365	146818631	1	146698907	146705907	Collins2017_INS_38	0.199708	[SOURCE_1:146818365-146818631;INV_1:146818365-146818631;SINK_1:146698907-146705907]
1	147770398	147775618	1	147750831	147752864	Collins2017_INS_39	0.0918367	[SOURCE_1:147770398-147775618;INV_1:147770398-147775618;SINK_1:147750831-147752864]
1	164240449	164240509	2	190996265	191002415	Collins2017_INS_40	0.205539	[SOURCE_1:164240449-164240509;SINK_2:190996265-191002415]
1	168186240	168186401	17	74318689	74322170	Collins2017_INS_41	0.415452	[SOURCE_1:168186240-168186401;INV_1:168186240-168186401;SINK_17:74318689-74322170]
1	168212148	168213785	9	27753600	27756806	Collins2017_INS_42	0.00145773	[SOURCE_1:168212148-168213785;SINK_9:27753600-27756806]
1	172586387	172587242	20	13931289	13933662	Collins2017_INS_43	0.48688	[SOURCE_1:172586387-172587242;SINK_20:13931289-13933662]
1	182274347	182274421	17	74318748	74322248	Collins2017_INS_44	0.239067	[SOURCE_1:182274347-182274421;SINK_17:74318748-74322248]
1	200067575	200067642	2	23695181	23701289	Collins2017_INS_45	0.182216	[SOURCE_1:200067575-200067642;INV_1:200067575-200067642;SINK_2:23695181-23701289]
1	205856840	205858480	15	34666932	34668811	Collins2017_INS_46	0.271137	[SOURCE_1:205856840-205858480;INV_1:205856840-205858480;SINK_15:34666932-34668811]
1	218883674	218884310	3	25097494	25102518	Collins2017_INS_47	0.0145773	[SOURCE_1:218883674-218884310;SINK_3:25097494-25102518]
1	231967371	231967386	1	229552045	229555550	Collins2017_INS_48	0.212828	[SOURCE_1:231967371-231967386;INV_1:231967371-231967386;SINK_1:229552045-229555550]
1	247453042	247453053	1	246767058	246773024	Collins2017_INS_49	0.0291545	[SOURCE_1:247453042-247453053;INV_1:247453042-247453053;SINK_1:246767058-246773024]
1	248625381	248635494	1	248738208	248744253	Collins2017_INS_50	0.0131195	[SOURCE_1:248625381-248635494;INV_1:248625381-248635494;SINK_1:248738208-248744253]
2	1766132	1766512	2	3085966	3092444	Collins2017_INS_51	0.0058309	[SOURCE_2:1766132-1766512;SINK_2:3085966-3092444]
2	10581955	10582202	7	79049525	79054016	Collins2017_INS_52	0.00145773	[SOURCE_7:79049525-79054016;SINK_2:10581955-10582202]
2	11929933	11929970	4	162050167	162056556	Collins2017_INS_53	0.173469	[SOURCE_2:11929933-11929970;INV_2:11929933-11929970;SINK_4:162050167-162056556]
2	21662585	21662725	20	21782495	21786748	Collins2017_INS_54	0.0102041	[SOURCE_2:21662585-21662725;INV_2:21662585-21662725;SINK_20:21782495-21786748]
2	29129393	29164368	6	77182202	77185587	Collins2017_INS_55	0.00145773	[SOURCE_2:29129393-29164368;SINK_6:77182202-77185587]
2	31646127	31646259	16	70118713	70125134	Collins2017_INS_56	0.100583	[SOURCE_2:31646127-31646259;INV_2:31646127-31646259;SINK_16:70118713-70125134]
2	42051922	42052243	4	66411900	66416474	Collins2017_INS_57	0.774052	[SOURCE_2:42051922-42052243;SINK_4:66411900-66416474]
2	65139622	65141339	4	159113335	159116897	Collins2017_INS_58	0.00874636	[SOURCE_2:65139622-65141339;SINK_4:159113335-159116897]
2	68914312	68914448	5	64466187	64469860	Collins2017_INS_59	0.817784	[SOURCE_2:68914312-68914448;INV_2:68914312-68914448;SINK_5:64466187-64469860]
2	81893618	81893771	8	63012623	63017552	Collins2017_INS_60	0.113703	[SOURCE_2:81893618-81893771;SINK_8:63012623-63017552]
2	85570276	85570372	2	85540687	85546894	Collins2017_INS_61	0.618076	[SOURCE_2:85540687-85546894;SINK_2:85570276-85570372]
2	96727884	96733956	2	96419602	96424504	Collins2017_INS_62	0.03207	[SOURCE_2:96727884-96733956;INV_2:96727884-96733956;SINK_2:96419602-96424504]
2	101185445	101192950	2	179925818	179932977	Collins2017_INS_63	0.0801749	[SOURCE_2:179925818-179932977;SINK_2:101185445-101192950]
2	102174064	102174334	5	132051452	132057591	Collins2017_INS_64	0.00145773	[SOURCE_2:102174064-102174334;SINK_5:132051452-132057591]
2	116982052	116982184	2	116975428	116980856	Collins2017_INS_65	0.151603	[SOURCE_2:116982052-116982184;INV_2:116982052-116982184;SINK_2:116975428-116980856]
2	120451532	120451535	21	40283254	40288171	Collins2017_INS_66	0.100583	[SOURCE_2:120451532-120451535;SINK_21:40283254-40288171]
2	127878248	127878399	16	23681769	23685534	Collins2017_INS_67	0.00145773	[SOURCE_2:127878248-127878399;INV_2:127878248-127878399;SINK_16:23681769-23685534]
2	144010888	144011117	18	69614199	69618670	Collins2017_INS_68	0.185131	[SOURCE_2:144010888-144011117;INV_2:144010888-144011117;SINK_18:69614199-69618670]
2	148952389	148952576	1	158723072	158728243	Collins2017_INS_69	0.0364431	[SOURCE_2:148952389-148952576;INV_2:148952389-148952576;SINK_1:158723072-158728243]
2	151497100	151497195	14	62334852	62340950	Collins2017_INS_70	0.0189504	[SOURCE_2:151497100-151497195;INV_2:151497100-151497195;SINK_14:62334852-62340950]
2	156530535	156531589	18	44799444	44802008	Collins2017_INS_71	0.00145773	[SOURCE_2:156530535-156531589;INV_2:156530535-156531589;SINK_18:44799444-44802008]
2	156530843	156531961	5	7228213	7228214	Collins2017_INS_72	0.00145773	[SOURCE_2:156530843-156531961;SINK_5:7228213-7228214]
2	160148379	160148783	3	58770022	58774927	Collins2017_INS_73	0.0816327	[SOURCE_2:160148379-160148783;INV_2:160148379-160148783;SINK_3:58770022-58774927]
2	177386147	177386388	2	177370909	177380200	Collins2017_INS_74	0.0276968	[SOURCE_2:177386147-177386388;INV_2:177386147-177386388;SINK_2:177370909-177380200]
2	193715496	193715506	1	213711878	213716893	Collins2017_INS_75	0.155977	[SOURCE_2:193715496-193715506;INV_2:193715496-193715506;SINK_1:213711878-213716893]
2	198365126	198367976	7	136983056	136988385	Collins2017_INS_76	0.048105	[SOURCE_2:198365126-198367976;INV_2:198365126-198367976;SINK_7:136983056-136988385]
2	202146407	202149378	1	174081538	174085266	Collins2017_INS_77	0.00145773	[SOURCE_2:202146407-202149378;SINK_1:174081538-174085266]
2	202146436	202147520	10	94174466	94178765	Collins2017_INS_78	0.00145773	[SOURCE_2:202146436-202147520;SINK_10:94174466-94178765]
2	202146479	202149401	19	47334814	47338872	Collins2017_INS_79	0.33965	[SOURCE_2:202146479-202149401;INV_2:202146479-202149401;SINK_19:47334814-47338872]
2	202146500	202146538	10	64754819	64757684	Collins2017_INS_80	0.00145773	[SOURCE_2:202146500-202146538;SINK_10:64754819-64757684]
2	202739751	202742912	2	202730226	202732710	Collins2017_INS_81	0.00728863	[SOURCE_2:202739751-202742912;SINK_2:202730226-202732710]
2	204308784	204308790	4	2298673	2303830	Collins2017_INS_82	0.188047	[SOURCE_2:204308784-204308790;SINK_4:2298673-2303830]
2	209033538	209033654	17	19992690	19995823	Collins2017_INS_83	0.157434	[SOURCE_2:209033538-209033654;INV_2:209033538-209033654;SINK_17:19992690-19995823]
2	209574049	209574408	8	57983757	57986310	Collins2017_INS_84	0.540816	[SOURCE_2:209574049-209574408;SINK_8:57983757-57986310]
2	214042257	214042602	11	106431982	106437666	Collins2017_INS_85	0.00145773	[SOURCE_2:214042257-214042602;SINK_11:106431982-106437666]
2	217934314	217934315	14	66256351	66260496	Collins2017_INS_86	0.090379	[SOURCE_2:217934314-217934315;SINK_14:66256351-66260496]
2	225020366	225020462	X	92693975	92699345	Collins2017_INS_87	0.14723	[SOURCE_2:225020366-225020462;SINK_X:92693975-92699345]
2	228189982	228222493	15	93839010	93840157	Collins2017_INS_88	0.125364	[SOURCE_2:228189982-228222493;SINK_15:93839010-93840157]
2	231265308	231280788	2	231173729	231177586	Collins2017_INS_89	0.0174927	[SOURCE_2:231265308-231280788;SINK_2:231173729-231177586]
2	241614290	241623910	2	241627464	241630105	Collins2017_INS_90	0.199708	[SOURCE_2:241614290-241623910;INV_2:241614290-241623910;SINK_2:241627464-241630105]
2	242456023	242456971	6	3774297	3779816	Collins2017_INS_91	0.205539	[SOURCE_2:242456023-242456971;INV_2:242456023-242456971;SINK_6:3774297-3779816]
3	1162718	1162807	9	77585182	77588172	Collins2017_INS_92	0.390671	[SOURCE_3:1162718-1162807;SINK_9:77585182-77588172]
3	13390458	13390517	3	129049608	129054638	Collins2017_INS_93	0.0131195	[SOURCE_3:13390458-13390517;SINK_3:129049608-129054638]
3	14544803	14544899	2	60742634	60748035	Collins2017_INS_94	0.00437318	[SOURCE_3:14544803-14544899;SINK_2:60742634-60748035]
3	15938659	15938794	2	808329	810212	Collins2017_INS_95	0.233236	[SOURCE_3:15938659-15938794;INV_3:15938659-15938794;SINK_2:808329-810212]
3	16407730	16409386	Y	7587334	7589978	Collins2017_INS_96	0.440233	[SOURCE_3:16407730-16409386;SINK_Y:7587334-7589978]
3	34249799	34250523	15	45084328	45089242	Collins2017_INS_97	0.129738	[SOURCE_3:34249799-34250523;INV_3:34249799-34250523;SINK_15:45084328-45089242]
3	46468800	46470949	3	46092150	46098072	Collins2017_INS_98	0.119534	[SOURCE_3:46468800-46470949;INV_3:46468800-46470949;SINK_3:46092150-46098072]
3	48252169	48252926	3	46842140	46845936	Collins2017_INS_99	0.00437318	[SOURCE_3:48252169-48252926;SINK_3:46842140-46845936]
3	56816555	56816622	5	14303202	14309038	Collins2017_INS_100	0.0233236	[SOURCE_3:56816555-56816622;INV_3:56816555-56816622;SINK_5:14303202-14309038]
3	76018981	76019184	9	12965377	12972065	Collins2017_INS_101	0.00145773	[SOURCE_3:76018981-76019184;INV_3:76018981-76019184;SINK_9:12965377-12972065]
3	77812626	77812776	21	20248833	20254014	Collins2017_INS_102	0.0102041	[SOURCE_3:77812626-77812776;INV_3:77812626-77812776;SINK_21:20248833-20254014]
3	80586390	80586397	8	75117987	75123194	Collins2017_INS_103	0.00145773	[SOURCE_3:80586390-80586397;INV_3:80586390-80586397;SINK_8:75117987-75123194]
3	83463396	83467326	3	83082718	83089908	Collins2017_INS_104	0.00145773	[SOURCE_3:83463396-83467326;SINK_3:83082718-83089908]
3	101283825	101284857	1	101464073	101467868	Collins2017_INS_105	0.00145773	[SOURCE_3:101283825-101284857;SINK_1:101464073-101467868]
3	111274141	111274255	8	128532144	128536806	Collins2017_INS_106	0.965015	[SOURCE_3:111274141-111274255;INV_3:111274141-111274255;SINK_8:128532144-128536806]
3	112280928	112302592	19	39468950	39473168	Collins2017_INS_107	0.00145773	[SOURCE_3:112280928-112302592;INV_3:112280928-112302592;SINK_19:39468950-39473168]
3	123436175	123440307	3	125401007	125406013	Collins2017_INS_108	0.0306122	[SOURCE_3:123436175-123440307;INV_3:123436175-123440307;SINK_3:125401007-125406013]
3	125678118	125688603	3	123707601	123722162	Collins2017_INS_109	0.163265	[SOURCE_3:125678118-125688603;INV_3:125678118-125688603;SINK_3:123707601-123722162]
3	126259503	126259571	5	53212319	53216925	Collins2017_INS_110	0.00145773	[SOURCE_3:126259503-126259571;INV_3:126259503-126259571;SINK_5:53212319-53216925]
3	128346711	128347235	3	128375286	128378773	Collins2017_INS_111	0.900875	[SOURCE_3:128346711-128347235;INV_3:128346711-128347235;SINK_3:128375286-128378773]
3	128888685	128890029	2	201562912	201568405	Collins2017_INS_112	0.00145773	[SOURCE_3:128888685-128890029;SINK_2:201562912-201568405]
3	129955499	129955510	19	14706135	14708159	Collins2017_INS_113	0.113703	[SOURCE_3:129955499-129955510;INV_3:129955499-129955510;SINK_19:14706135-14708159]
3	130808011	130808228	3	130722829	130727525	Collins2017_INS_114	0.00145773	[SOURCE_3:130808011-130808228;INV_3:130808011-130808228;SINK_3:130722829-130727525]
3	134299094	134299200	6	36910955	36914036	Collins2017_INS_115	0.166181	[SOURCE_3:134299094-134299200;INV_3:134299094-134299200;SINK_6:36910955-36914036]
3	137844865	137845181	1	24251953	24254878	Collins2017_INS_116	0.00145773	[SOURCE_3:137844865-137845181;INV_3:137844865-137845181;SINK_1:24251953-24254878]
3	138794544	138794691	3	138782493	138788842	Collins2017_INS_117	0.0714286	[SOURCE_3:138794544-138794691;INV_3:138794544-138794691;SINK_3:138782493-138788842]
3	147901678	148292934	3	153138701	153142044	Collins2017_INS_118	0.00145773	[SOURCE_3:147901678-148292934;INV_3:147901678-148292934;SINK_3:153138701-153142044]
3	160153755	160156388	12	51302708	51306002	Collins2017_INS_119	0.00145773	[SOURCE_3:160153755-160156388;SINK_12:51302708-51306002]
3	172749038	172749082	5	160432678	160438080	Collins2017_INS_120	0.196793	[SOURCE_3:172749038-172749082;SINK_5:160432678-160438080]
4	288989	294334	4	125456	127749	Collins2017_INS_121	0.597668	[SOURCE_4:288989-294334;INV_4:288989-294334;SINK_4:125456-127749]
4	1654210	1654216	3	10404761	10409792	Collins2017_INS_122	0.0466472	[SOURCE_4:1654210-1654216;INV_4:1654210-1654216;SINK_3:10404761-10409792]
4	3898007	3903233	4	4173085	4173559	Collins2017_INS_123	0.0174927	[SOURCE_4:3898007-3903233;SINK_4:4173085-4173559]
4	7641856	7641858	13	97989765	97993527	Collins2017_INS_124	0.145773	[SOURCE_4:7641856-7641858;SINK_13:97989765-97993527]
4	9634230	9638072	4	4002991	4015224	Collins2017_INS_125	0.0276968	[SOURCE_4:9634230-9638072;INV_4:9634230-9638072;SINK_4:4002991-4015224]
4	15606170	15646301	13	40619824	40620257	Collins2017_INS_126	0.0102041	[SOURCE_4:15606170-15646301;SINK_13:40619824-40620257]
4	15871739	15871901	8	108286239	108291262	Collins2017_INS_127	0.00145773	[SOURCE_4:15871739-15871901;SINK_8:108286239-108291262]
4	15872006	15872107	8	19792684	19795654	Collins2017_INS_128	0.00145773	[SOURCE_4:15872006-15872107;SINK_8:19792684-19795654]
4	23990565	23990567	5	35712251	35716765	Collins2017_INS_129	0.132653	[SOURCE_4:23990565-23990567;INV_4:23990565-23990567;SINK_5:35712251-35716765]
4	53065853	53065859	9	88666907	88670364	Collins2017_INS_130	0.0204082	[SOURCE_4:53065853-53065859;INV_4:53065853-53065859;SINK_9:88666907-88670364]
4	53268102	53268110	12	90757766	90763502	Collins2017_INS_131	0.00291545	[SOURCE_4:53268102-53268110;INV_4:53268102-53268110;SINK_12:90757766-90763502]
4	57894436	57894596	4	57896924	57902786	Collins2017_INS_132	0.00145773	[SOURCE_4:57894436-57894596;SINK_4:57896924-57902786]
4	69671163	69672055	4	70085306	70087740	Collins2017_INS_133	0.444606	[SOURCE_4:69671163-69672055;INV_4:69671163-69672055;SINK_4:70085306-70087740]
4	69991862	69992031	4	69746984	69752804	Collins2017_INS_134	0.123907	[SOURCE_4:69991862-69992031;INV_4:69991862-69992031;SINK_4:69746984-69752804]
4	70247120	70248762	4	70085096	70087902	Collins2017_INS_135	0.793003	[SOURCE_4:70247120-70248762;INV_4:70247120-70248762;SINK_4:70085096-70087902]
4	70945151	70945200	4	70958317	70960598	Collins2017_INS_136	0.473761	[SOURCE_4:70945151-70945200;INV_4:70945151-70945200;SINK_4:70958317-70960598]
4	75641628	75641918	12	21137832	21140320	Collins2017_INS_137	0.00437318	[SOURCE_4:75641628-75641918;SINK_12:21137832-21140320]
4	75641673	75641927	3	34314744	34320091	Collins2017_INS_138	0.0102041	[SOURCE_4:75641673-75641927;SINK_3:34314744-34320091]
4	75641688	75642048	2	20048222	20050784	Collins2017_INS_139	0.00145773	[SOURCE_4:75641688-75642048;SINK_2:20048222-20050784]
4	75641714	75641934	3	96432846	96439821	Collins2017_INS_140	0.00291545	[SOURCE_4:75641714-75641934;SINK_3:96432846-96439821]
4	77840467	77841420	13	26557358	26560318	Collins2017_INS_141	0.00145773	[SOURCE_4:77840467-77841420;SINK_13:26557358-26560318]
4	80888877	80894364	5	21206486	21210737	Collins2017_INS_142	0.364431	[SOURCE_4:80888877-80894364;SINK_5:21206486-21210737]
4	80894212	80894376	5	120577860	120582276	Collins2017_INS_143	0.00291545	[SOURCE_4:80894212-80894376;SINK_5:120577860-120582276]
4	84105522	84105586	10	73749493	73754261	Collins2017_INS_144	0.00728863	[SOURCE_4:84105522-84105586;SINK_10:73749493-73754261]
4	91592442	91592905	11	21239963	21244658	Collins2017_INS_145	0.00145773	[SOURCE_4:91592442-91592905;SINK_11:21239963-21244658]
4	93826606	93827537	1	55702990	55707931	Collins2017_INS_146	0.635569	[SOURCE_4:93826606-93827537;INV_4:93826606-93827537;SINK_1:55702990-55707931]
4	95494500	95585198	2	124100701	124105439	Collins2017_INS_147	0.00145773	[SOURCE_4:95494500-95585198;SINK_2:124100701-124105439]
4	95518595	95518677	7	46901796	46907589	Collins2017_INS_148	0.259475	[SOURCE_4:95518595-95518677;SINK_7:46901796-46907589]
4	109329912	109329977	11	8836561	8840459	Collins2017_INS_149	0.446064	[SOURCE_4:109329912-109329977;SINK_11:8836561-8840459]
4	113909499	113909903	6	57306805	57309993	Collins2017_INS_150	0.0189504	[SOURCE_4:113909500-113909903;SINK_6:57306805-57309993]
4	128965115	128965330	17	49974296	49980111	Collins2017_INS_151	0.139942	[SOURCE_4:128965115-128965330;SINK_17:49974296-49980111]
4	134794202	134794204	11	30947490	30951837	Collins2017_INS_152	0.239067	[SOURCE_4:134794202-134794204;INV_4:134794202-134794204;SINK_11:30947490-30951837]
4	135306196	135306661	20	17102720	17107531	Collins2017_INS_153	0.00874636	[SOURCE_4:135306196-135306661;SINK_20:17102720-17107531]
4	137213899	137214356	1	56749624	56754579	Collins2017_INS_154	0.00145773	[SOURCE_4:137213899-137214356;SINK_1:56749624-56754579]
4	151211829	151214749	4	151214024	151220818	Collins2017_INS_155	0.00145773	[SOURCE_4:151211829-151214749;SINK_4:151214024-151220818]
4	154018372	154018799	4	154009929	154014860	Collins2017_INS_156	0.00145773	[SOURCE_4:154018372-154018799;SINK_4:154009929-154014860]
4	165861329	165861355	4	165869293	165869351	Collins2017_INS_157	0.164723	[SOURCE_4:165861329-165861355;INV_4:165861329-165861355;SINK_4:165869293-165869351]
4	165980471	165982656	20	9491378	9493393	Collins2017_INS_158	0.00291545	[SOURCE_4:165980471-165982656;SINK_20:9491378-9493393]
4	170281157	170281697	14	52665164	52667878	Collins2017_INS_159	0.638484	[SOURCE_4:170281157-170281697;SINK_14:52665164-52667878]
4	170814342	170815108	8	26091895	26094315	Collins2017_INS_160	0.00145773	[SOURCE_4:170814342-170815108;SINK_8:26091895-26094315]
5	260128	262506	5	1567087	1571981	Collins2017_INS_161	0.332362	[SOURCE_5:260128-262506;INV_5:260128-262506;SINK_5:1567087-1571981]
5	1598871	1599105	5	217173	217281	Collins2017_INS_162	0.0262391	[SOURCE_5:1598871-1599105;INV_5:1598871-1599105;SINK_5:217173-217281]
5	11593232	11593350	8	13452076	13459205	Collins2017_INS_163	0.0058309	[SOURCE_5:11593232-11593350;SINK_8:13452076-13459205]
5	20833157	20834156	5	34369499	34373741	Collins2017_INS_164	0.246356	[SOURCE_5:20833157-20834156;INV_5:20833157-20834156;SINK_5:34369499-34373741]
5	25708660	25708909	5	161219094	161225093	Collins2017_INS_165	0.00291545	[SOURCE_5:25708660-25708909;SINK_5:161219094-161225093]
5	29424940	29434379	5	21522155	21523808	Collins2017_INS_166	0.405248	[SOURCE_5:29424940-29434379;INV_5:29424940-29434379;SINK_5:21522155-21523808]
5	29786991	29786997	5	29787918	29794015	Collins2017_INS_167	0.0116618	[SOURCE_5:29786991-29786997;INV_5:29786991-29786997;SINK_5:29787918-29794015]
5	32512042	32512057	11	118782413	118788240	Collins2017_INS_168	0.196793	[SOURCE_5:32512042-32512057;INV_5:32512042-32512057;SINK_11:118782413-118788240]
5	36521567	36521570	8	144491526	144494091	Collins2017_INS_169	0.0976676	[SOURCE_5:36521567-36521570;SINK_8:144491526-144494091]
5	37709747	37709787	7	8660079	8666404	Collins2017_INS_170	0.234694	[SOURCE_5:37709747-37709787;SINK_7:8660079-8666404]
5	39793865	39794071	13	64576228	64580903	Collins2017_INS_171	0.00291545	[SOURCE_5:39793865-39794071;SINK_13:64576228-64580903]
5	39793877	39793998	4	74242677	74246482	Collins2017_INS_172	0.048105	[SOURCE_5:39793877-39793998;SINK_4:74242677-74246482]
5	39793894	39794064	3	82871679	82877347	Collins2017_INS_173	0.0670554	[SOURCE_5:39793894-39794064;INV_5:39793894-39794064;SINK_3:82871679-82877347]
5	39793989	39794376	4	68457611	68461361	Collins2017_INS_174	0.0145773	[SOURCE_5:39793989-39794376;INV_5:39793989-39794376;SINK_4:68457611-68461361]
5	39794418	39795339	12	71286885	71292737	Collins2017_INS_175	0.00145773	[SOURCE_5:39794418-39795339;SINK_12:71286885-71292737]
5	39795267	39795593	6	97052579	97057560	Collins2017_INS_176	0.0102041	[SOURCE_5:39795267-39795593;INV_5:39795267-39795593;SINK_6:97052579-97057560]
5	41428590	41428653	8	111630353	111635257	Collins2017_INS_177	0.112245	[SOURCE_5:41428590-41428653;SINK_8:111630353-111635257]
5	63771806	63772564	5	63761237	63769496	Collins2017_INS_178	0.0058309	[SOURCE_5:63771806-63772564;INV_5:63771806-63772564;SINK_5:63761237-63769496]
5	89451035	89451496	6	64242025	64247333	Collins2017_INS_179	0.00728863	[SOURCE_5:89451035-89451496;INV_5:89451035-89451496;SINK_6:64242025-64247333]
5	89451305	89451635	5	19604069	19609535	Collins2017_INS_180	0.00291545	[SOURCE_5:89451305-89451635;SINK_5:19604069-19609535]
5	112703776	112703819	6	30263792	30266244	Collins2017_INS_181	0.00145773	[SOURCE_5:112703776-112703819;INV_5:112703776-112703819;SINK_6:30263792-30266244]
5	115177606	115249562	16	71325228	71325413	Collins2017_INS_182	0.927114	[SOURCE_5:115177606-115249562;SINK_16:71325228-71325413]
5	115350954	115351007	5	115343565	115349838	Collins2017_INS_183	0.30758	[SOURCE_5:115350954-115351007;INV_5:115350954-115351007;SINK_5:115343565-115349838]
5	137841897	137841988	10	58478053	58483361	Collins2017_INS_184	0.00291545	[SOURCE_10:58478053-58483361;SINK_5:137841897-137841988]
5	138655034	138665606	12	113885360	113889153	Collins2017_INS_185	0.0466472	[SOURCE_12:113885360-113889153;SINK_5:138655034-138665606]
5	141455949	141456918	13	82366882	82370212	Collins2017_INS_186	0.736152	[SOURCE_5:141455949-141456918;SINK_13:82366882-82370212]
5	147251475	147251696	5	147242619	147248109	Collins2017_INS_187	0.119534	[SOURCE_5:147251475-147251696;INV_5:147251475-147251696;SINK_5:147242619-147248109]
5	159350139	159350754	X	66980372	66984408	Collins2017_INS_188	0.810496	[SOURCE_5:159350139-159350754;SINK_X:66980372-66984408]
5	170260751	170260970	5	178181653	178185830	Collins2017_INS_189	0.98105	[SOURCE_5:170260751-170260970;INV_5:170260751-170260970;SINK_5:178181653-178185830]
5	173391493	173391497	20	50114510	50119924	Collins2017_INS_190	0.201166	[SOURCE_5:173391493-173391497;INV_5:173391493-173391497;SINK_20:50114510-50119924]
5	175346999	175349987	5	177344869	177348794	Collins2017_INS_191	0.473761	[SOURCE_5:175346999-175349987;INV_5:175346999-175349987;SINK_5:177344869-177348794]
5	177974675	177974949	1	31203490	31206856	Collins2017_INS_192	0.507289	[SOURCE_5:177974675-177974949;INV_5:177974675-177974949;SINK_1:31203490-31206856]
5	179071885	179071887	5	178946693	178950157	Collins2017_INS_193	0.240525	[SOURCE_5:178946693-178950157;SINK_5:179071885-179071887]
5	180100852	180101387	5	178263061	178268717	Collins2017_INS_194	0.144315	[SOURCE_5:180100852-180101387;INV_5:180100852-180101387;SINK_5:178263061-178268717]
6	3868438	3868704	16	3055151	3060903	Collins2017_INS_195	0.00145773	[SOURCE_6:3868438-3868704;SINK_16:3055151-3060903]
6	5853375	5853669	13	21896831	21901664	Collins2017_INS_196	0.172012	[SOURCE_6:5853375-5853669;INV_6:5853375-5853669;SINK_13:21896831-21901664]
6	8697647	8697902	4	111987052	111992473	Collins2017_INS_197	0.0116618	[SOURCE_6:8697647-8697902;SINK_4:111987052-111992473]
6	13191047	13191181	11	56655262	56661772	Collins2017_INS_198	0.00145773	[SOURCE_6:13191047-13191181;SINK_11:56655262-56661772]
6	13191063	13191276	3	118603327	118606208	Collins2017_INS_199	0.00291545	[SOURCE_6:13191063-13191276;SINK_3:118603327-118606208]
6	13191064	13191267	17	64636402	64640137	Collins2017_INS_200	0.344023	[SOURCE_6:13191064-13191267;SINK_17:64636402-64640137]
6	13191132	13191188	X	54689233	54692727	Collins2017_INS_201	0.00728863	[SOURCE_6:13191132-13191188;INV_6:13191132-13191188;SINK_X:54689233-54692727]
6	13191145	13191201	10	90183530	90186967	Collins2017_INS_202	0.00291545	[SOURCE_6:13191145-13191201;SINK_10:90183530-90186967]
6	13191205	13191296	2	41910902	41914909	Collins2017_INS_203	0.0349854	[SOURCE_6:13191205-13191296;INV_6:13191205-13191296;SINK_2:41910902-41914909]
6	15187907	15190465	8	86108602	86113983	Collins2017_INS_204	0.00145773	[SOURCE_6:15187907-15190465;INV_6:15187907-15190465;SINK_8:86108602-86113983]
6	15190548	15190883	3	129120692	129124436	Collins2017_INS_205	0.0204082	[SOURCE_6:15190548-15190883;INV_6:15190548-15190883;SINK_3:129120692-129124436]
6	15715006	15715049	12	114934960	114939819	Collins2017_INS_206	0.00728863	[SOURCE_6:15715006-15715049;SINK_12:114934960-114939819]
6	26798726	26798831	6	26667085	26673764	Collins2017_INS_207	0.126822	[SOURCE_6:26798726-26798831;INV_6:26798726-26798831;SINK_6:26667085-26673764]
6	27451574	27451737	18	18632183	18635169	Collins2017_INS_208	0.00145773	[SOURCE_6:27451574-27451737;SINK_18:18632183-18635169]
6	29686345	29688483	5	150010113	150014637	Collins2017_INS_209	0.00145773	[SOURCE_6:29686345-29688483;INV_6:29686345-29688483;SINK_5:150010113-150014637]
6	30692292	30692751	8	134992020	134997289	Collins2017_INS_210	0.0116618	[SOURCE_8:134992020-134997289;SINK_6:30692292-30692751]
6	31436434	31438245	6	29832427	29836947	Collins2017_INS_211	0.0233236	[SOURCE_6:31436434-31438245;INV_6:31436434-31438245;SINK_6:29832427-29836947]
6	39873567	39873575	16	48529797	48536028	Collins2017_INS_212	0.0714286	[SOURCE_6:39873567-39873575;INV_6:39873567-39873575;SINK_16:48529797-48536028]
6	43655443	43655491	9	33129213	33133608	Collins2017_INS_213	0.239067	[SOURCE_6:43655443-43655491;SINK_9:33129213-33133608]
6	43962312	43962406	8	14832396	14838788	Collins2017_INS_214	0.0349854	[SOURCE_6:43962312-43962406;SINK_8:14832396-14838788]
6	46790215	46790615	6	46791758	46794231	Collins2017_INS_215	0.00145773	[SOURCE_6:46790215-46790615;INV_6:46790215-46790615;SINK_6:46791758-46794231]
6	50834866	50834936	11	56143306	56143458	Collins2017_INS_216	0.425656	[SOURCE_6:50834866-50834936;SINK_11:56143306-56143458]
6	56759427	56759432	9	135751348	135752240	Collins2017_INS_217	0.0058309	[SOURCE_6:56759427-56759432;INV_6:56759427-56759432;SINK_9:135751348-135752240]
6	67771762	67771841	6	69240919	69244595	Collins2017_INS_218	0.0291545	[SOURCE_6:67771762-67771841;SINK_6:69240919-69244595]
6	78649475	78649601	3	109749161	109754748	Collins2017_INS_219	0.44898	[SOURCE_6:78649475-78649601;INV_6:78649475-78649601;SINK_3:109749161-109754748]
6	87794004	87794069	7	3368621	3373561	Collins2017_INS_220	0.00145773	[SOURCE_6:87794004-87794069;SINK_7:3368621-3373561]
6	93096777	93096986	3	187726002	187731773	Collins2017_INS_221	0.233236	[SOURCE_6:93096777-93096986;INV_6:93096777-93096986;SINK_3:187726002-187731773]
6	98651191	98651915	12	21137593	21139969	Collins2017_INS_222	0.00437318	[SOURCE_6:98651191-98651915;SINK_12:21137593-21139969]
6	98901108	98901549	6	98893854	98897163	Collins2017_INS_223	0.00145773	[SOURCE_6:98901108-98901549;INV_6:98901108-98901549;SINK_6:98893854-98897163]
6	107060565	107060567	15	26001119	26006050	Collins2017_INS_224	0.0728863	[SOURCE_6:107060565-107060567;SINK_15:26001119-26006050]
6	111417795	111419238	3	75329376	75331761	Collins2017_INS_225	0.00291545	[SOURCE_6:111417795-111419238;INV_6:111417795-111419238;SINK_3:75329376-75331761]
6	113722791	113722985	14	25431465	25437488	Collins2017_INS_226	0.186589	[SOURCE_6:113722791-113722985;SINK_14:25431465-25437488]
6	125702636	125708290	11	69880499	69883044	Collins2017_INS_227	0.00145773	[SOURCE_6:125702636-125708290;SINK_11:69880499-69883044]
6	129325679	129325776	15	51456390	51461150	Collins2017_INS_228	0.00437318	[SOURCE_6:129325679-129325776;INV_6:129325679-129325776;SINK_15:51456390-51461150]
6	153742698	153751083	6	161205719	161208149	Collins2017_INS_229	0.610787	[SOURCE_6:153742698-153751083;INV_6:153742698-153751083;SINK_6:161205719-161208149]
6	154675407	154675566	14	105271367	105273297	Collins2017_INS_230	0.260933	[SOURCE_6:154675407-154675566;SINK_14:105271367-105273297]
6	161310296	161310901	2	119523948	119526160	Collins2017_INS_231	0.00291545	[SOURCE_6:161310296-161310901;SINK_2:119523948-119526160]
6	162600043	162602105	6	162645560	162647960	Collins2017_INS_232	0.00145773	[SOURCE_6:162600043-162602105;SINK_6:162645560-162647960]
7	20708742	20709603	3	180767354	180770360	Collins2017_INS_233	0.00145773	[SOURCE_7:20708742-20709603;SINK_3:180767354-180770360]
7	20709588	20709671	8	118954628	118959058	Collins2017_INS_234	0.00145773	[SOURCE_7:20709588-20709671;SINK_8:118954628-118959058]
7	26241362	26252946	15	40846735	40861962	Collins2017_INS_235	0.816327	[SOURCE_15:40846735-40861962;SINK_7:26241362-26252946]
7	31586803	31586819	7	31587517	31594986	Collins2017_INS_236	0.255102	[SOURCE_7:31586803-31586819;INV_7:31586803-31586819;SINK_7:31587517-31594986]
7	45485902	45486107	2	154097497	154101710	Collins2017_INS_237	0.016035	[SOURCE_7:45485902-45486107;INV_7:45485902-45486107;SINK_2:154097497-154101710]
7	53020430	53020577	7	53022932	53028422	Collins2017_INS_238	0.0262391	[SOURCE_7:53020430-53020577;INV_7:53020430-53020577;SINK_7:53022932-53028422]
7	53648550	53649762	5	99265696	99276257	Collins2017_INS_239	0.00291545	[SOURCE_7:53648550-53649762;INV_7:53648550-53649762;SINK_5:99265696-99276257]
7	53649235	53649834	1	248260264	248263573	Collins2017_INS_240	0.00145773	[SOURCE_7:53649235-53649834;INV_7:53649235-53649834;SINK_1:248260264-248263573]
7	55831699	55832695	7	56081646	56087466	Collins2017_INS_241	0.269679	[SOURCE_7:55831699-55832695;INV_7:55831699-55832695;SINK_7:56081646-56087466]
7	62980291	62985486	7	57116877	57120362	Collins2017_INS_242	0.265306	[SOURCE_7:62980291-62985486;INV_7:62980291-62985486;SINK_7:57116877-57120362]
7	63526237	63526482	7	63439842	63444610	Collins2017_INS_243	0.0174927	[SOURCE_7:63526237-63526482;INV_7:63526237-63526482;SINK_7:63439842-63444610]
7	63792489	63793906	7	63440177	63445594	Collins2017_INS_244	0.0218659	[SOURCE_7:63792489-63793906;INV_7:63792489-63793906;SINK_7:63440177-63445594]
7	64086152	64086287	12	129347813	129353268	Collins2017_INS_245	0.00728863	[SOURCE_7:64086152-64086287;INV_7:64086152-64086287;SINK_12:129347813-129353268]
7	64225630	64230142	4	125459	127305	Collins2017_INS_246	0.21137	[SOURCE_7:64225630-64230142;SINK_4:125459-127305]
7	65832776	65833903	7	63238940	63241143	Collins2017_INS_247	0.0379009	[SOURCE_7:65832776-65833903;INV_7:65832776-65833903;SINK_7:63238940-63241143]
7	65897618	65898969	7	66258502	66260671	Collins2017_INS_248	0.176385	[SOURCE_7:65897618-65898969;INV_7:65897618-65898969;SINK_7:66258502-66260671]
7	66028066	66029813	7	66256724	66259669	Collins2017_INS_249	0.316327	[SOURCE_7:66028066-66029813;INV_7:66028066-66029813;SINK_7:66256724-66259669]
7	66439716	66442245	7	72314361	72316524	Collins2017_INS_250	0.188047	[SOURCE_7:66439716-66442245;INV_7:66439716-66442245;SINK_7:72314361-72316524]
7	69507066	69507129	1	198051072	198055605	Collins2017_INS_251	0.00437318	[SOURCE_7:69507066-69507129;SINK_1:198051072-198055605]
7	75740214	75741762	7	66258471	66261231	Collins2017_INS_252	0.109329	[SOURCE_7:75740214-75741762;INV_7:75740214-75741762;SINK_7:66258471-66261231]
7	77269032	77269265	9	105274732	105279967	Collins2017_INS_253	0.00291545	[SOURCE_7:77269032-77269265;INV_7:77269032-77269265;SINK_9:105274732-105279967]
7	99782491	99782567	7	102016114	102022097	Collins2017_INS_254	0.137026	[SOURCE_7:99782491-99782567;INV_7:99782491-99782567;SINK_7:102016114-102022097]
7	111053297	111053591	12	108200508	108206185	Collins2017_INS_255	0.720117	[SOURCE_7:111053297-111053591;SINK_12:108200508-108206185]
7	111232414	111232485	5	115446542	115450075	Collins2017_INS_256	0.144315	[SOURCE_7:111232414-111232485;SINK_5:115446542-115450075]
7	111279512	111279666	19	10254677	10257560	Collins2017_INS_257	0.00291545	[SOURCE_7:111279512-111279666;INV_7:111279512-111279666;SINK_19:10254677-10257560]
7	116808736	116809066	5	34459742	34462785	Collins2017_INS_258	0.0714286	[SOURCE_7:116808736-116809066;INV_7:116808736-116809066;SINK_5:34459742-34462785]
7	126102518	126102902	2	73786348	73791808	Collins2017_INS_259	0.00874636	[SOURCE_7:126102518-126102902;SINK_2:73786348-73791808]
7	127930512	127930742	16	76862808	76868191	Collins2017_INS_260	0.322157	[SOURCE_7:127930512-127930742;SINK_16:76862808-76868191]
7	134210533	134213301	7	134243366	134246658	Collins2017_INS_261	0.00291545	[SOURCE_7:134210533-134213301;SINK_7:134243366-134246658]
7	147539227	147539483	3	56763087	56768458	Collins2017_INS_262	0.285714	[SOURCE_7:147539227-147539483;SINK_3:56763087-56768458]
7	149700388	149700697	7	153788212	153792972	Collins2017_INS_263	0.03207	[SOURCE_7:149700388-149700697;INV_7:149700388-149700697;SINK_7:153788212-153792972]
7	149961646	149964575	7	152535809	152544804	Collins2017_INS_264	0.00291545	[SOURCE_7:149961646-149964575;INV_7:149961646-149964575;SINK_7:152535809-152544804]
7	152496924	152498157	7	149586309	149588097	Collins2017_INS_265	0.0860058	[SOURCE_7:152496924-152498157;INV_7:152496924-152498157;SINK_7:149586309-149588097]
7	158925711	158925862	7	158956512	158957747	Collins2017_INS_266	0.741983	[SOURCE_7:158925711-158925862;INV_7:158925711-158925862;SINK_7:158956512-158957747]
8	3476871	3477649	5	129651978	129658040	Collins2017_INS_267	0.0058309	[SOURCE_8:3476871-3477649;INV_8:3476871-3477649;SINK_5:129651978-129658040]
8	14945682	14945829	X	124431115	124437296	Collins2017_INS_268	0.00874636	[SOURCE_8:14945682-14945829;SINK_X:124431115-124437296]
8	21863744	21863958	4	132510610	132515729	Collins2017_INS_269	0.00145773	[SOURCE_8:21863744-21863958;INV_8:21863744-21863958;SINK_4:132510610-132515729]
8	29920907	29924312	1	191796775	191800822	Collins2017_INS_270	0.0393586	[SOURCE_1:191796775-191800822;SINK_8:29920907-29924312]
8	30105478	30105750	1	168420095	168423433	Collins2017_INS_271	0.357143	[SOURCE_8:30105478-30105750;SINK_1:168420095-168423433]
8	30145447	30145558	17	7164749	7170825	Collins2017_INS_272	0.708455	[SOURCE_8:30145447-30145558;SINK_17:7164749-7170825]
8	43033286	43035240	5	138071098	138074211	Collins2017_INS_273	0.00145773	[SOURCE_8:43033286-43035240;INV_8:43033286-43035240;SINK_5:138071098-138074211]
8	52730447	52731221	11	38810129	38815187	Collins2017_INS_274	0.998542	[SOURCE_11:38810129-38815187;SINK_8:52730447-52731221]
8	96265758	96265874	19	18832905	18835925	Collins2017_INS_275	0.447522	[SOURCE_8:96265758-96265874;SINK_19:18832905-18835925]
8	98785177	98785306	17	76168664	76173526	Collins2017_INS_276	0.113703	[SOURCE_8:98785177-98785306;INV_8:98785177-98785306;SINK_17:76168664-76173526]
8	98828282	98864786	6	167333571	167334323	Collins2017_INS_277	0.048105	[SOURCE_8:98828282-98864786;SINK_6:167333571-167334323]
8	109247288	109252257	4	175713232	175716790	Collins2017_INS_278	0.00145773	[SOURCE_8:109247288-109252257;SINK_4:175713232-175716790]
8	115262602	115262674	8	115263033	115269145	Collins2017_INS_279	0.00291545	[SOURCE_8:115262602-115262674;INV_8:115262602-115262674;SINK_8:115263033-115269145]
8	115307863	115308409	20	49907180	49913350	Collins2017_INS_280	0.00145773	[SOURCE_8:115307863-115308409;INV_8:115307863-115308409;SINK_20:49907180-49913350]
8	121326333	121326490	1	24575979	24579818	Collins2017_INS_281	0.00728863	[SOURCE_8:121326333-121326490;SINK_1:24575979-24579818]
8	122808118	122808499	8	122811999	122818100	Collins2017_INS_282	0.00291545	[SOURCE_8:122808118-122808499;INV_8:122808118-122808499;SINK_8:122811999-122818100]
8	126666862	126667205	3	44238928	44244576	Collins2017_INS_283	0.00145773	[SOURCE_8:126666862-126667205;INV_8:126666862-126667205;SINK_3:44238928-44244576]
8	135082567	135082770	7	88325440	88331405	Collins2017_INS_284	0.00145773	[SOURCE_8:135082567-135082770;SINK_7:88325440-88331405]
8	138480727	138481622	8	142647312	142651748	Collins2017_INS_285	0.00145773	[SOURCE_8:138480727-138481622;SINK_8:142647312-142651748]
8	138695410	138695528	8	134738780	134743856	Collins2017_INS_286	0.00437318	[SOURCE_8:138695410-138695528;SINK_8:134738780-134743856]
9	6806679	6806793	1	76771952	76775392	Collins2017_INS_287	0.00145773	[SOURCE_9:6806679-6806793;INV_9:6806679-6806793;SINK_1:76771952-76775392]
9	12973078	12973770	1	47182980	47186849	Collins2017_INS_288	0.0058309	[SOURCE_9:12973078-12973770;SINK_1:47182980-47186849]
9	35883910	35884154	11	81870548	81875529	Collins2017_INS_289	0.946064	[SOURCE_9:35883910-35884154;SINK_11:81870548-81875529]
9	38242205	38243745	15	63768661	63772689	Collins2017_INS_290	0.460641	[SOURCE_9:38242205-38243745;SINK_15:63768661-63772689]
9	38326034	38326530	15	35545060	35548612	Collins2017_INS_291	0.0102041	[SOURCE_9:38326034-38326530;INV_9:38326034-38326530;SINK_15:35545060-35548612]
9	73905814	73910417	9	73944809	73949499	Collins2017_INS_292	0.0364431	[SOURCE_9:73905814-73910417;SINK_9:73944809-73949499]
9	75288570	75289008	12	76235331	76238937	Collins2017_INS_293	0.00874636	[SOURCE_9:75288570-75289008;SINK_12:76235331-76238937]
9	80931925	80932326	12	2855687	2861530	Collins2017_INS_294	0.139942	[SOURCE_9:80931925-80932326;SINK_12:2855687-2861530]
9	86821229	86821431	15	40340867	40345460	Collins2017_INS_295	0.473761	[SOURCE_9:86821229-86821431;SINK_15:40340867-40345460]
9	88456209	88456464	9	86500635	86505965	Collins2017_INS_296	0.0801749	[SOURCE_9:88456209-88456464;INV_9:88456209-88456464;SINK_9:86500635-86505965]
9	89152366	89153583	9	89155905	89156297	Collins2017_INS_297	0.306122	[SOURCE_9:89152366-89153583;SINK_9:89155905-89156297]
9	90985133	90985679	9	127934398	127938955	Collins2017_INS_298	0.0145773	[SOURCE_9:90985133-90985679;SINK_9:127934398-127938955]
9	91154391	91154515	7	66258543	66260617	Collins2017_INS_299	0.186589	[SOURCE_9:91154391-91154515;INV_9:91154391-91154515;SINK_7:66258543-66260617]
9	96429309	96429405	13	19523358	19525884	Collins2017_INS_300	0.0393586	[SOURCE_9:96429309-96429405;INV_9:96429309-96429405;SINK_13:19523358-19525884]
9	101476586	101477396	22	32573862	32578232	Collins2017_INS_301	0.495627	[SOURCE_9:101476586-101477396;SINK_22:32573862-32578232]
9	109426713	109426797	2	224036565	224042615	Collins2017_INS_302	0.0845481	[SOURCE_9:109426713-109426797;SINK_2:224036565-224042615]
9	109774676	109775892	20	29877317	29880153	Collins2017_INS_303	0.00145773	[SOURCE_9:109774676-109775892;INV_9:109774676-109775892;SINK_20:29877317-29880153]
9	115804631	115804688	1	19499077	19504690	Collins2017_INS_304	0.0276968	[SOURCE_9:115804631-115804688;SINK_1:19499077-19504690]
9	117354887	117360443	14	50174043	50180032	Collins2017_INS_305	0.00291545	[SOURCE_9:117354887-117360443;INV_9:117354887-117360443;SINK_14:50174043-50180032]
9	119842088	119842171	11	24392773	24394817	Collins2017_INS_306	0.358601	[SOURCE_9:119842088-119842171;INV_9:119842088-119842171;SINK_11:24392773-24394817]
9	123567360	123567488	12	30499279	30502812	Collins2017_INS_307	0.362974	[SOURCE_9:123567360-123567488;SINK_12:30499279-30502812]
9	127885356	127885413	18	71708733	71714478	Collins2017_INS_308	0.125364	[SOURCE_9:127885356-127885413;INV_9:127885356-127885413;SINK_18:71708733-71714478]
9	131457913	131458323	2	116374139	116378499	Collins2017_INS_309	0.552478	[SOURCE_2:116374139-116378499;SINK_9:131457913-131458323]
9	136103700	136107182	9	136181924	136187760	Collins2017_INS_310	0.877551	[SOURCE_9:136103700-136107182;INV_9:136103700-136107182;SINK_9:136181924-136187760]
10	19064982	19065356	15	76675385	76677600	Collins2017_INS_311	0.00145773	[SOURCE_10:19064982-19065356;SINK_15:76675385-76677600]
10	27180477	27180817	10	27642011	27647375	Collins2017_INS_312	0.705539	[SOURCE_10:27180477-27180817;INV_10:27180477-27180817;SINK_10:27642011-27647375]
10	27192085	27192412	10	27598471	27602966	Collins2017_INS_313	0.22449	[SOURCE_10:27192085-27192412;INV_10:27192085-27192412;SINK_10:27598471-27602966]
10	27216166	27216785	10	26913827	26915680	Collins2017_INS_314	0.0539359	[SOURCE_10:27216166-27216785;INV_10:27216166-27216785;SINK_10:26913827-26915680]
10	27603778	27605107	10	27622172	27629306	Collins2017_INS_315	0.446064	[SOURCE_10:27603778-27605107;INV_10:27603778-27605107;SINK_10:27622172-27629306]
10	27606268	27610603	10	26909719	26913896	Collins2017_INS_316	0.575802	[SOURCE_10:27606268-27610603;INV_10:27606268-27610603;SINK_10:26909719-26913896]
10	29851832	29855984	10	30945461	30954280	Collins2017_INS_317	0.016035	[SOURCE_10:29851832-29855984;INV_10:29851832-29855984;SINK_10:30945461-30954280]
10	30915676	30918477	10	29577657	29583316	Collins2017_INS_318	0.354227	[SOURCE_10:30915676-30918477;INV_10:30915676-30918477;SINK_10:29577657-29583316]
10	36760594	36761118	3	163916519	163921921	Collins2017_INS_319	0.0495627	[SOURCE_10:36760594-36761118;SINK_3:163916519-163921921]
10	43055413	43055537	10	38373960	38379277	Collins2017_INS_320	0.185131	[SOURCE_10:43055413-43055537;INV_10:43055413-43055537;SINK_10:38373960-38379277]
10	43118777	43123799	10	38308913	38313482	Collins2017_INS_321	0.177843	[SOURCE_10:43118777-43123799;INV_10:43118777-43123799;SINK_10:38308913-38313482]
10	43917409	43917951	1	31409986	31413212	Collins2017_INS_322	0.00145773	[SOURCE_10:43917409-43917951;SINK_1:31409986-31413212]
10	47698798	47698820	10	47604883	47610414	Collins2017_INS_323	0.0626822	[SOURCE_10:47698798-47698820;INV_10:47698798-47698820;SINK_10:47604883-47610414]
10	50949754	50950152	2	3049827	3051682	Collins2017_INS_324	0.0233236	[SOURCE_10:50949754-50950152;INV_10:50949754-50950152;SINK_2:3049827-3051682]
10	51488267	51488842	10	47651571	47654605	Collins2017_INS_325	0.899417	[SOURCE_10:51488267-51488842;INV_10:51488267-51488842;SINK_10:47651571-47654605]
10	58938904	58940677	18	68131410	68132817	Collins2017_INS_326	0.93586	[SOURCE_10:58938904-58940677;SINK_18:68131410-68132817]
10	60902526	60902787	7	81786267	81791951	Collins2017_INS_327	0.622449	[SOURCE_10:60902526-60902787;INV_10:60902526-60902787;SINK_7:81786267-81791951]
10	65432887	65433791	1	162688542	162692191	Collins2017_INS_328	0.0218659	[SOURCE_10:65432887-65433791;INV_10:65432887-65433791;SINK_1:162688542-162692191]
10	87123688	87123890	20	59658821	59662814	Collins2017_INS_329	0.00145773	[SOURCE_10:87123688-87123890;SINK_20:59658821-59662814]
10	96852308	96852583	X	30789871	30793615	Collins2017_INS_330	0.495627	[SOURCE_10:96852308-96852583;INV_10:96852308-96852583;SINK_X:30789871-30793615]
10	101721412	101721414	10	101691779	101695246	Collins2017_INS_331	0.0379009	[SOURCE_10:101721412-101721414;INV_10:101721412-101721414;SINK_10:101691779-101695246]
10	101851846	101852726	3	12693192	12697087	Collins2017_INS_332	0.313411	[SOURCE_10:101851846-101852726;SINK_3:12693192-12697087]
10	101854437	101854778	X	90332752	90336148	Collins2017_INS_333	0.185131	[SOURCE_10:101854437-101854778;INV_10:101854437-101854778;SINK_X:90332752-90336148]
10	101910206	101945756	7	88690808	88692398	Collins2017_INS_334	0.00291545	[SOURCE_10:101910206-101945756;SINK_7:88690808-88692398]
10	109799708	109799736	2	231799255	231805010	Collins2017_INS_335	0.113703	[SOURCE_10:109799708-109799736;INV_10:109799708-109799736;SINK_2:231799255-231805010]
10	112177846	112178059	7	92974012	92979841	Collins2017_INS_336	0.37172	[SOURCE_10:112177846-112178059;SINK_7:92974012-92979841]
10	114239282	114239430	14	37623429	37629383	Collins2017_INS_337	0.00291545	[SOURCE_10:114239282-114239430;SINK_14:37623429-37629383]
10	129858189	129858456	1	167023884	167027700	Collins2017_INS_338	0.0364431	[SOURCE_10:129858189-129858456;INV_10:129858189-129858456;SINK_1:167023884-167027700]
11	1706846	1708182	11	1683969	1689101	Collins2017_INS_339	0.661808	[SOURCE_11:1706846-1708182;INV_11:1706846-1708182;SINK_11:1683969-1689101]
11	1915866	1936013	11	1960246	1961662	Collins2017_INS_340	0.405248	[SOURCE_11:1915866-1936013;INV_11:1915866-1936013;SINK_11:1960246-1961662]
11	18268491	18268673	11	18290647	18290654	Collins2017_INS_341	0.145773	[SOURCE_11:18268491-18268673;INV_11:18268491-18268673;SINK_11:18290647-18290654]
11	18428885	18429092	2	7178181	7183653	Collins2017_INS_342	0.00145773	[SOURCE_11:18428885-18429092;INV_11:18428885-18429092;SINK_2:7178181-7183653]
11	19882620	19882775	2	85415006	85419269	Collins2017_INS_343	0.0393586	[SOURCE_11:19882620-19882775;INV_11:19882620-19882775;SINK_2:85415006-85419269]
11	25079718	25082477	11	25075564	25077664	Collins2017_INS_344	0.058309	[SOURCE_11:25079718-25082477;INV_11:25079718-25082477;SINK_11:25075564-25077664]
11	28649738	28651787	11	28628398	28631950	Collins2017_INS_345	0.00145773	[SOURCE_11:28649738-28651787;SINK_11:28628398-28631950]
11	37429083	37429157	17	10135835	10141623	Collins2017_INS_346	0.271137	[SOURCE_11:37429083-37429157;SINK_17:10135835-10141623]
11	41162060	41162168	11	41163905	41170111	Collins2017_INS_347	0.236152	[SOURCE_11:41162060-41162168;INV_11:41162060-41162168;SINK_11:41163905-41170111]
11	44692357	44693436	6	19749117	19753234	Collins2017_INS_348	0.00145773	[SOURCE_11:44692357-44693436;SINK_6:19749117-19753234]
11	47644286	47660303	22	20856235	20858398	Collins2017_INS_349	0.91691	[SOURCE_22:20856235-20858398;SINK_11:47644286-47660303]
11	50035713	50038498	11	48387486	48391631	Collins2017_INS_350	0.997085	[SOURCE_11:50035713-50038498;INV_11:50035713-50038498;SINK_11:48387486-48391631]
11	50106319	50106508	11	50288336	50293605	Collins2017_INS_351	0.0772595	[SOURCE_11:50106319-50106508;INV_11:50106319-50106508;SINK_11:50288336-50293605]
11	51292788	51293751	11	51235392	51238515	Collins2017_INS_352	0.00291545	[SOURCE_11:51292788-51293751;SINK_11:51235392-51238515]
11	55044128	55044434	11	48989460	48995802	Collins2017_INS_353	0.186589	[SOURCE_11:55044128-55044434;INV_11:55044128-55044434;SINK_11:48989460-48995802]
11	61841662	61841739	14	81786259	81789730	Collins2017_INS_354	0.889213	[SOURCE_11:61841662-61841739;SINK_14:81786259-81789730]
11	65164447	65164723	11	22451815	22457834	Collins2017_INS_355	0.00145773	[SOURCE_11:65164447-65164723;SINK_11:22451815-22457834]
11	65191384	65193142	11	88481555	88483665	Collins2017_INS_356	0.00145773	[SOURCE_11:88481555-88483665;SINK_11:65191384-65193142]
11	71237113	71237408	11	1617237	1621254	Collins2017_INS_357	0.606414	[SOURCE_11:71237113-71237408;INV_11:71237113-71237408;SINK_11:1617237-1621254]
11	71274592	71275220	11	1617999	1621760	Collins2017_INS_358	0.766764	[SOURCE_11:71274592-71275220;INV_11:71274592-71275220;SINK_11:1617999-1621760]
11	71808575	71810222	11	97739771	97743561	Collins2017_INS_359	0.00145773	[SOURCE_11:71808575-71810222;SINK_11:97739771-97743561]
11	78986862	78986936	10	69909927	69915668	Collins2017_INS_360	0.00291545	[SOURCE_11:78986862-78986936;INV_11:78986862-78986936;SINK_10:69909927-69915668]
11	83027180	83028865	17	41485484	41488020	Collins2017_INS_361	0.377551	[SOURCE_11:83027180-83028865;INV_11:83027180-83028865;SINK_17:41485484-41488020]
11	85342330	85347209	10	12253216	12258752	Collins2017_INS_362	0.00291545	[SOURCE_10:12253216-12258752;SINK_11:85342330-85347209]
11	85342750	85347194	X	121147507	121153184	Collins2017_INS_363	0.00437318	[SOURCE_X:121147507-121153184;SINK_11:85342750-85347194]
11	92875892	92875995	7	86282068	86287456	Collins2017_INS_364	0.0276968	[SOURCE_11:92875892-92875995;SINK_7:86282068-86287456]
11	95571346	95578155	13	47292812	47296004	Collins2017_INS_365	0.0131195	[SOURCE_13:47292812-47296004;SINK_11:95571346-95578155]
11	102268730	102269214	4	140357262	140359566	Collins2017_INS_366	0.00145773	[SOURCE_11:102268730-102269214;SINK_4:140357262-140359566]
11	103453662	103453793	8	92394255	92398372	Collins2017_INS_367	0.00145773	[SOURCE_11:103453662-103453793;INV_11:103453662-103453793;SINK_8:92394255-92398372]
11	109318563	109319685	11	109271796	109276111	Collins2017_INS_368	0.0379009	[SOURCE_11:109318563-109319685;SINK_11:109271796-109276111]
11	113669459	113701613	13	79420524	79422324	Collins2017_INS_369	0.00145773	[SOURCE_11:113669459-113701613;SINK_13:79420524-79422324]
11	117080325	117080624	11	117002438	117009066	Collins2017_INS_370	0.415452	[SOURCE_11:117080325-117080624;INV_11:117080325-117080624;SINK_11:117002438-117009066]
11	130436665	130437707	11	131123926	131130327	Collins2017_INS_371	0.0058309	[SOURCE_11:130436665-130437707;SINK_11:131123926-131130327]
11	131085804	131089680	11	131077572	131081387	Collins2017_INS_372	0.00145773	[SOURCE_11:131085804-131089680;SINK_11:131077572-131081387]
12	61003	66837	12	150232	155447	Collins2017_INS_373	0.214286	[SOURCE_12:61003-66837;INV_12:61003-66837;SINK_12:150232-155447]
12	62351	64511	4	79731848	79734443	Collins2017_INS_374	0.00291545	[SOURCE_12:62351-64511;INV_12:62351-64511;SINK_4:79731848-79734443]
12	2866586	2868251	12	164374	166617	Collins2017_INS_375	0.632653	[SOURCE_12:2866586-2868251;INV_12:2866586-2868251;SINK_12:164374-166617]
12	2993951	2994042	2	138362283	138367297	Collins2017_INS_376	0.0262391	[SOURCE_12:2993951-2994042;INV_12:2993951-2994042;SINK_2:138362283-138367297]
12	3154963	3155092	7	10256696	10262165	Collins2017_INS_377	0.0102041	[SOURCE_12:3154963-3155092;INV_12:3154963-3155092;SINK_7:10256696-10262165]
12	3605977	3606308	11	7342823	7349645	Collins2017_INS_378	0.00145773	[SOURCE_12:3605977-3606308;INV_12:3605977-3606308;SINK_11:7342823-7349645]
12	3606945	3606953	1	88371041	88376333	Collins2017_INS_379	0.00291545	[SOURCE_12:3606945-3606953;SINK_1:88371041-88376333]
12	3608094	3608235	3	120414741	120421550	Collins2017_INS_380	0.00145773	[SOURCE_12:3608094-3608235;INV_12:3608094-3608235;SINK_3:120414741-120421550]
12	4652990	4668048	6	29311191	29312674	Collins2017_INS_381	0.00145773	[SOURCE_12:4652990-4668048;SINK_6:29311191-29312674]
12	4741298	4742756	1	118471128	118474442	Collins2017_INS_382	0.00145773	[SOURCE_12:4741298-4742756;SINK_1:118471128-118474442]
12	8072747	8073929	12	7963678	7970386	Collins2017_INS_383	0.0204082	[SOURCE_12:7963678-7970386;SINK_12:8072747-8073929]
12	8776642	8776873	1	110444867	110449419	Collins2017_INS_384	0.00145773	[SOURCE_12:8776642-8776873;INV_12:8776642-8776873;SINK_1:110444867-110449419]
12	9562380	9568415	12	9470240	9473556	Collins2017_INS_385	0.102041	[SOURCE_12:9562380-9568415;INV_12:9562380-9568415;SINK_12:9470240-9473556]
12	9722282	9730671	12	9555944	9557192	Collins2017_INS_386	0.109329	[SOURCE_12:9722282-9730671;INV_12:9722282-9730671;SINK_12:9555944-9557192]
12	10191508	10191522	12	10148625	10153921	Collins2017_INS_387	0.28863	[SOURCE_12:10191508-10191522;INV_12:10191508-10191522;SINK_12:10148625-10153921]
12	10345978	10347908	11	61764677	61767114	Collins2017_INS_388	0.00145773	[SOURCE_12:10345978-10347908;SINK_11:61764677-61767114]
12	12214585	12214588	12	11762542	11766118	Collins2017_INS_389	0.0947522	[SOURCE_12:12214585-12214588;INV_12:12214585-12214588;SINK_12:11762542-11766118]
12	21938008	21938093	20	47576854	47581222	Collins2017_INS_390	0.0291545	[SOURCE_12:21938008-21938093;SINK_20:47576854-47581222]
12	24964727	25047361	2	31059126	31059646	Collins2017_INS_391	0.00145773	[SOURCE_12:24964727-25047361;SINK_2:31059126-31059646]
12	25956764	25958214	12	125800133	125802498	Collins2017_INS_392	0.877551	[SOURCE_12:25956764-25958214;INV_12:25956764-25958214;SINK_12:125800133-125802498]
12	30403077	30403578	12	30500550	30503152	Collins2017_INS_393	0.829446	[SOURCE_12:30403077-30403578;INV_12:30403077-30403578;SINK_12:30500550-30503152]
12	38449225	38450479	12	34415365	34417720	Collins2017_INS_394	0.100583	[SOURCE_12:38449225-38450479;INV_12:38449225-38450479;SINK_12:34415365-34417720]
12	42478002	42512895	8	14345573	14346755	Collins2017_INS_395	0.228863	[SOURCE_8:14345573-14346755;SINK_12:42478002-42512895]
12	52682373	52682425	12	52695423	52697470	Collins2017_INS_396	0.0189504	[SOURCE_12:52682373-52682425;INV_12:52682373-52682425;SINK_12:52695423-52697470]
12	53756154	53756171	5	108686326	108692452	Collins2017_INS_397	0.00291545	[SOURCE_12:53756154-53756171;INV_12:53756154-53756171;SINK_5:108686326-108692452]
12	56989820	56989996	15	39991662	39997513	Collins2017_INS_398	0.969388	[SOURCE_15:39991662-39997513;SINK_12:56989820-56989996]
12	59928433	59932147	12	71338296	71339528	Collins2017_INS_399	0.425656	[SOURCE_12:59928433-59932147;INV_12:59928433-59932147;SINK_12:71338296-71339528]
12	69547552	69547938	12	118732039	118733632	Collins2017_INS_400	0.209913	[SOURCE_12:69547552-69547938;SINK_12:118732039-118733632]
12	74014398	74014448	7	125261312	125267536	Collins2017_INS_401	0.346939	[SOURCE_12:74014398-74014448;SINK_7:125261312-125267536]
12	75892800	75895757	10	23197444	23201007	Collins2017_INS_402	0.0058309	[SOURCE_12:75892800-75895757;INV_12:75892800-75895757;SINK_10:23197444-23201007]
12	78387953	78388123	12	78381019	78386799	Collins2017_INS_403	0.45481	[SOURCE_12:78387953-78388123;INV_12:78387953-78388123;SINK_12:78381019-78386799]
12	79852837	79859911	12	71338548	71339469	Collins2017_INS_404	0.5	[SOURCE_12:79852837-79859911;INV_12:79852837-79859911;SINK_12:71338548-71339469]
12	92924480	92924917	22	20856298	20858327	Collins2017_INS_405	0.425656	[SOURCE_12:92924480-92924917;INV_12:92924480-92924917;SINK_22:20856298-20858327]
12	93344018	93348323	12	106108695	106110795	Collins2017_INS_406	0.00145773	[SOURCE_12:93344018-93348323;INV_12:93344018-93348323;SINK_12:106108695-106110795]
12	97364066	97364917	13	60752919	60754874	Collins2017_INS_407	0.00291545	[SOURCE_12:97364066-97364917;SINK_13:60752919-60754874]
12	98943267	98943522	6	30437038	30440582	Collins2017_INS_408	0.354227	[SOURCE_6:30437038-30440582;SINK_12:98943267-98943522]
12	104378602	104381901	12	125799649	125802429	Collins2017_INS_409	0.877551	[SOURCE_12:125799649-125802429;SINK_12:104378602-104381901]
12	108972677	108972737	14	105272350	105275105	Collins2017_INS_410	0.0962099	[SOURCE_12:108972677-108972737;SINK_14:105272350-105275105]
12	111158147	111160294	16	59140748	59144854	Collins2017_INS_411	0.00145773	[SOURCE_12:111158147-111160294;INV_12:111158147-111160294;SINK_16:59140748-59144854]
12	111886954	111888409	6	2359347	2362704	Collins2017_INS_412	0.00145773	[SOURCE_12:111886954-111888409;SINK_6:2359347-2362704]
12	117151596	117154972	6	130441817	130443451	Collins2017_INS_413	0.00291545	[SOURCE_12:117151596-117154972;INV_12:117151596-117154972;SINK_6:130441817-130443451]
12	122757297	122839031	2	203382033	203384216	Collins2017_INS_414	0.00145773	[SOURCE_12:122757297-122839031;SINK_2:203382033-203384216]
12	124458541	124499951	2	3931614	3931784	Collins2017_INS_415	0.176385	[SOURCE_12:124458541-124499951;SINK_2:3931614-3931784]
12	127101882	127101888	7	23691793	23697267	Collins2017_INS_416	0.0247813	[SOURCE_12:127101882-127101888;INV_12:127101882-127101888;SINK_7:23691793-23697267]
12	131649650	131649658	12	131974529	131980347	Collins2017_INS_417	0.107872	[SOURCE_12:131974529-131980347;SINK_12:131649650-131649658]
12	131691293	131692544	12	131952199	131956752	Collins2017_INS_418	0.12828	[SOURCE_12:131691293-131692544;INV_12:131691293-131692544;SINK_12:131952199-131956752]
12	131886586	131887023	12	131749950	131755735	Collins2017_INS_419	0.185131	[SOURCE_12:131886586-131887023;INV_12:131886586-131887023;SINK_12:131749950-131755735]
12	131923634	131923649	12	131708153	131711131	Collins2017_INS_420	0.542274	[SOURCE_12:131923634-131923649;INV_12:131923634-131923649;SINK_12:131708153-131711131]
12	132106733	132109115	12	131827877	131829015	Collins2017_INS_421	0.721574	[SOURCE_12:132106733-132109115;SINK_12:131827877-131829015]
12	132640771	132641471	12	132643714	132647319	Collins2017_INS_422	0.016035	[SOURCE_12:132640771-132641471;INV_12:132640771-132641471;SINK_12:132643714-132647319]
12	133066943	133067308	6	29814465	29817513	Collins2017_INS_423	0.142857	[SOURCE_12:133066943-133067308;INV_12:133066943-133067308;SINK_6:29814465-29817513]
12	133086072	133087682	6	29813225	29815737	Collins2017_INS_424	0.157434	[SOURCE_12:133086072-133087682;INV_12:133086072-133087682;SINK_6:29813225-29815737]
13	19538181	19538371	13	19622197	19627119	Collins2017_INS_425	0.00145773	[SOURCE_13:19538181-19538371;SINK_13:19622197-19627119]
13	21728399	21742256	11	108584133	108587626	Collins2017_INS_426	0.250729	[SOURCE_11:108584133-108587626;SINK_13:21728399-21742256]
13	23536117	23542176	14	104963856	104967222	Collins2017_INS_427	0.80758	[SOURCE_13:23536117-23542176;SINK_14:104963856-104967222]
13	24892867	24896273	13	24463102	24466996	Collins2017_INS_428	0.118076	[SOURCE_13:24892867-24896273;INV_13:24892867-24896273;SINK_13:24463102-24466996]
13	25015671	25016845	13	19957930	19960947	Collins2017_INS_429	0.313411	[SOURCE_13:25015671-25016845;INV_13:25015671-25016845;SINK_13:19957930-19960947]
13	25111525	25114879	13	19919872	19922786	Collins2017_INS_430	0.769679	[SOURCE_13:25111525-25114879;INV_13:25111525-25114879;SINK_13:19919872-19922786]
13	25575927	25577842	13	26647479	26650212	Collins2017_INS_431	0.182216	[SOURCE_13:25575927-25577842;INV_13:25575927-25577842;SINK_13:26647479-26650212]
13	26387563	26387646	6	150587517	150592883	Collins2017_INS_432	0.712828	[SOURCE_13:26387563-26387646;SINK_6:150587517-150592883]
13	32328245	32328801	12	107674776	107677873	Collins2017_INS_433	0.190962	[SOURCE_13:32328245-32328801;INV_13:32328245-32328801;SINK_12:107674776-107677873]
13	42006551	42013688	13	42016645	42019187	Collins2017_INS_434	0.00874636	[SOURCE_13:42006551-42013688;INV_13:42006551-42013688;SINK_13:42016645-42019187]
13	48856578	48856738	12	34014496	34017591	Collins2017_INS_435	0.400875	[SOURCE_13:48856578-48856738;INV_13:48856578-48856738;SINK_12:34014496-34017591]
13	61460360	61460449	5	113250030	113255436	Collins2017_INS_436	0.0058309	[SOURCE_13:61460360-61460449;SINK_5:113250030-113255436]
13	61461373	61462189	5	21899597	21902202	Collins2017_INS_437	0.118076	[SOURCE_13:61461373-61462189;INV_13:61461373-61462189;SINK_5:21899597-21902202]
13	64313717	64315332	13	64412172	64414240	Collins2017_INS_438	0.0174927	[SOURCE_13:64313717-64315332;INV_13:64313717-64315332;SINK_13:64412172-64414240]
13	70520709	70520717	1	105913529	105917180	Collins2017_INS_439	0.00728863	[SOURCE_13:70520709-70520717;SINK_1:105913529-105917180]
13	73043274	73043341	18	58104400	58107542	Collins2017_INS_440	0.00145773	[SOURCE_13:73043274-73043341;SINK_18:58104400-58107542]
13	74313900	74313993	8	15285286	15292819	Collins2017_INS_441	0.345481	[SOURCE_13:74313900-74313993;INV_13:74313900-74313993;SINK_8:15285286-15292819]
13	99686802	99687244	13	99688670	99693890	Collins2017_INS_442	0.00145773	[SOURCE_13:99686802-99687244;INV_13:99686802-99687244;SINK_13:99688670-99693890]
13	111607035	111607138	13	113050148	113050186	Collins2017_INS_443	0.134111	[SOURCE_13:111607035-111607138;INV_13:111607035-111607138;SINK_13:113050148-113050186]
13	113180981	113180987	10	125013473	125016156	Collins2017_INS_444	0.138484	[SOURCE_13:113180981-113180987;SINK_10:125013473-125016156]
14	22070253	22070298	14	22098604	22105485	Collins2017_INS_445	0.00145773	[SOURCE_14:22070253-22070298;SINK_14:22098604-22105485]
14	23105596	23108054	17	46575033	46576719	Collins2017_INS_446	0.0058309	[SOURCE_14:23105596-23108054;INV_14:23105596-23108054;SINK_17:46575033-46576719]
14	23105876	23108162	X	130228603	130231318	Collins2017_INS_447	0.0145773	[SOURCE_14:23105876-23108162;INV_14:23105876-23108162;SINK_X:130228603-130231318]
14	23106102	23108058	1	81941989	81944169	Collins2017_INS_448	0.0291545	[SOURCE_14:23106102-23108058;INV_14:23106102-23108058;SINK_1:81941989-81944169]
14	23107013	23108005	15	86056922	86059422	Collins2017_INS_449	0.00145773	[SOURCE_14:23107013-23108005;INV_14:23107013-23108005;SINK_15:86056922-86059422]
14	23107949	23108057	3	53542388	53544827	Collins2017_INS_450	0.00145773	[SOURCE_14:23107949-23108057;INV_14:23107949-23108057;SINK_3:53542388-53544827]
14	23107966	23108020	4	141349793	141351890	Collins2017_INS_451	0.00145773	[SOURCE_14:23107966-23108020;INV_14:23107966-23108020;SINK_4:141349793-141351890]
14	23107984	23108020	2	70080136	70083325	Collins2017_INS_452	0.00145773	[SOURCE_14:23107984-23108020;SINK_2:70080136-70083325]
14	59220514	59220653	12	69288576	69294123	Collins2017_INS_453	0.0204082	[SOURCE_14:59220514-59220653;INV_14:59220514-59220653;SINK_12:69288576-69294123]
14	59220585	59220851	5	93611688	93614911	Collins2017_INS_454	0.00291545	[SOURCE_14:59220585-59220851;INV_14:59220585-59220851;SINK_5:93611688-93614911]
14	59220712	59220943	7	33940046	33945669	Collins2017_INS_455	0.00291545	[SOURCE_14:59220712-59220943;INV_14:59220712-59220943;SINK_7:33940046-33945669]
14	64066397	64066420	18	13149697	13155514	Collins2017_INS_456	0.199708	[SOURCE_14:64066397-64066420;SINK_18:13149697-13155514]
14	65447352	65447572	2	194542253	194545236	Collins2017_INS_457	0.823615	[SOURCE_14:65447352-65447572;SINK_2:194542253-194545236]
14	67418774	67418882	12	61241255	61246904	Collins2017_INS_458	0.0116618	[SOURCE_14:67418774-67418882;INV_14:67418774-67418882;SINK_12:61241255-61246904]
14	67834230	67834299	14	67861782	67862989	Collins2017_INS_459	0.0801749	[SOURCE_14:67834230-67834299;SINK_14:67861782-67862989]
14	67834235	67834295	14	67860650	67863149	Collins2017_INS_460	0.0801749	[SOURCE_14:67834235-67834295;SINK_14:67860650-67863149]
14	78729772	78729856	1	194406197	194412363	Collins2017_INS_461	0.0291545	[SOURCE_14:78729772-78729856;SINK_1:194406197-194412363]
14	80571621	80571687	1	19498785	19504338	Collins2017_INS_462	0.0276968	[SOURCE_14:80571621-80571687;INV_14:80571621-80571687;SINK_1:19498785-19504338]
14	86149789	86152710	5	18995789	18998980	Collins2017_INS_463	0.00437318	[SOURCE_14:86149789-86152710;SINK_5:18995789-18998980]
14	89827785	89828711	14	104767239	104767240	Collins2017_INS_464	0.0699708	[SOURCE_14:89827785-89828711;SINK_14:104767239-104767239]
14	93652862	93653233	3	169727347	169731263	Collins2017_INS_465	0.00874636	[SOURCE_3:169727347-169731263;SINK_14:93652862-93653233]
14	93712731	93713023	1	9118832	9124346	Collins2017_INS_466	0.530612	[SOURCE_14:93712731-93713023;INV_14:93712731-93713023;SINK_1:9118832-9124346]
14	105572156	105572725	3	103093784	103100571	Collins2017_INS_467	0.00145773	[SOURCE_14:105572156-105572725;SINK_3:103093784-103100571]
15	25898714	25898716	8	48129684	48136125	Collins2017_INS_468	0.0655977	[SOURCE_15:25898714-25898716;SINK_8:48129684-48136125]
15	31666450	31666756	2	13471706	13477441	Collins2017_INS_469	0.00291545	[SOURCE_2:13471706-13477441;SINK_15:31666450-31666756]
15	34724758	34727917	15	29133958	29135697	Collins2017_INS_470	0.0116618	[SOURCE_15:34724758-34727917;INV_15:34724758-34727917;SINK_15:29133958-29135697]
15	41859646	41870894	13	44068354	44071003	Collins2017_INS_471	0.428571	[SOURCE_13:44068354-44071003;SINK_15:41859646-41870894]
15	42823696	42824308	6	47640630	47645121	Collins2017_INS_472	0.00145773	[SOURCE_15:42823696-42824308;SINK_6:47640630-47645121]
15	45250240	45265676	15	45209820	45226846	Collins2017_INS_473	0.0204082	[SOURCE_15:45250240-45265676;INV_15:45250240-45265676;SINK_15:45209820-45226846]
15	45318913	45323721	15	45146628	45150708	Collins2017_INS_474	0.16035	[SOURCE_15:45318913-45323721;INV_15:45318913-45323721;SINK_15:45146628-45150708]
15	55597814	55603542	18	47974143	47976427	Collins2017_INS_475	0.215743	[SOURCE_15:55597814-55603542;SINK_18:47974143-47976427]
15	55903889	55905033	11	56409809	56414426	Collins2017_INS_476	0.00145773	[SOURCE_15:55903889-55905033;SINK_11:56409809-56414426]
15	58007365	58009440	4	68904544	68909947	Collins2017_INS_477	0.183673	[SOURCE_15:58007365-58009440;SINK_4:68904544-68909947]
15	63014133	63014525	1	198050557	198054908	Collins2017_INS_478	0.00437318	[SOURCE_15:63014133-63014525;INV_15:63014133-63014525;SINK_1:198050557-198054908]
15	75591039	75593023	15	74353601	74358860	Collins2017_INS_479	0.00874636	[SOURCE_15:75591039-75593023;INV_15:75591039-75593023;SINK_15:74353601-74358860]
15	78241483	78241573	15	79040023	79042348	Collins2017_INS_480	0.364431	[SOURCE_15:78241483-78241573;INV_15:78241483-78241573;SINK_15:79040023-79042348]
15	80996206	80996447	15	95283053	95288242	Collins2017_INS_481	0.00145773	[SOURCE_15:80996206-80996447;SINK_15:95283053-95288242]
15	85093372	85094796	15	84931005	84936046	Collins2017_INS_482	0.0116618	[SOURCE_15:85093372-85094796;SINK_15:84931005-84936046]
15	94886934	94888117	12	73237493	73241308	Collins2017_INS_483	0.35277	[SOURCE_15:94886934-94888117;INV_15:94886934-94888117;SINK_12:73237493-73241308]
15	98641663	98650497	15	99544847	99549058	Collins2017_INS_484	0.0058309	[SOURCE_15:98641663-98650497;INV_15:98641663-98650497;SINK_15:99544847-99549058]
15	99304505	99304615	15	99295234	99301543	Collins2017_INS_485	0.00145773	[SOURCE_15:99304505-99304615;SINK_15:99295234-99301543]
15	102306365	102308693	15	100337088	100340724	Collins2017_INS_486	0.249271	[SOURCE_15:102306365-102308693;INV_15:102306365-102308693;SINK_15:100337088-100340724]
16	392067	392074	16	2004929	2010517	Collins2017_INS_487	0.00728863	[SOURCE_16:392067-392074;INV_16:392067-392074;SINK_16:2004929-2010517]
16	1278380	1278627	16	1294471	1295394	Collins2017_INS_488	0.495627	[SOURCE_16:1278380-1278627;INV_16:1278380-1278627;SINK_16:1294471-1295394]
16	4231333	4231337	20	20436617	20442369	Collins2017_INS_489	0.51895	[SOURCE_16:4231333-4231337;SINK_20:20436617-20442369]
16	4379415	4380629	1	150628696	150633040	Collins2017_INS_490	0.00145773	[SOURCE_16:4379415-4380629;INV_16:4379415-4380629;SINK_1:150628696-150633040]
16	4386714	4388128	18	11908081	11911735	Collins2017_INS_491	0.00145773	[SOURCE_16:4386714-4388128;SINK_18:11908081-11911735]
16	4387457	4388613	1	52897622	52899747	Collins2017_INS_492	0.00291545	[SOURCE_1:52897622-52899747;SINK_16:4387457-4388613]
16	16726938	16729314	16	18731889	18733764	Collins2017_INS_493	0.116618	[SOURCE_16:16726938-16729314;INV_16:16726938-16729314;SINK_16:18731889-18733764]
16	20444043	20446919	16	20601572	20603406	Collins2017_INS_494	0.0874636	[SOURCE_16:20444043-20446919;INV_16:20444043-20446919;SINK_16:20601572-20603406]
16	22019430	22092903	4	7948446	7949784	Collins2017_INS_495	0.183673	[SOURCE_16:22019430-22092903;SINK_4:7948446-7949784]
16	23242241	23242311	10	15249359	15251940	Collins2017_INS_496	0.103499	[SOURCE_16:23242241-23242311;INV_16:23242241-23242311;SINK_10:15249359-15251940]
16	50726573	50726784	14	105942812	105946788	Collins2017_INS_497	0.204082	[SOURCE_16:50726573-50726784;SINK_14:105942812-105946788]
16	57602690	57603304	14	105272096	105273681	Collins2017_INS_498	0.930029	[SOURCE_16:57602690-57603304;SINK_14:105272096-105273681]
16	57603101	57603276	7	155683159	155684622	Collins2017_INS_499	0.965015	[SOURCE_16:57603101-57603276;INV_16:57603101-57603276;SINK_7:155683159-155684622]
16	57810339	57810535	21	39127452	39132930	Collins2017_INS_500	0.00437318	[SOURCE_16:57810339-57810535;SINK_21:39127452-39132930]
16	59211736	59211904	1	57597621	57601976	Collins2017_INS_501	0.214286	[SOURCE_16:59211736-59211904;INV_16:59211736-59211904;SINK_1:57597621-57601976]
16	69849142	69852026	16	69858625	69858911	Collins2017_INS_502	0.048105	[SOURCE_16:69849142-69852026;SINK_16:69858625-69858911]
16	70450768	70450864	6	124074749	124081012	Collins2017_INS_503	0.0189504	[SOURCE_16:70450768-70450864;INV_16:70450768-70450864;SINK_6:124074749-124081012]
16	71971599	71972658	16	72020176	72028420	Collins2017_INS_504	0.00145773	[SOURCE_16:71971599-71972658;INV_16:71971599-71972658;SINK_16:72020176-72028420]
16	84234717	84236678	16	84167507	84168960	Collins2017_INS_505	0.00145773	[SOURCE_16:84234717-84236678;SINK_16:84167507-84168960]
16	85553195	85553196	16	86046102	86048913	Collins2017_INS_506	0.0422741	[SOURCE_16:85553195-85553196;SINK_16:86046102-86048913]
16	86385581	86385594	16	86376215	86381984	Collins2017_INS_507	0.195335	[SOURCE_16:86385581-86385594;INV_16:86385581-86385594;SINK_16:86376215-86381984]
16	86885782	86885936	8	143264779	143267852	Collins2017_INS_508	0.651603	[SOURCE_16:86885782-86885936;SINK_8:143264779-143267852]
17	5035873	5043503	17	34814857	34815852	Collins2017_INS_509	0.900875	[SOURCE_17:5035873-5043503;INV_17:5035873-5043503;SINK_17:34814857-34815852]
17	8072200	8072598	13	54247066	54252888	Collins2017_INS_510	0.00145773	[SOURCE_17:8072200-8072598;SINK_13:54247066-54252888]
17	10432584	10432866	17	10401861	10408694	Collins2017_INS_511	0.00145773	[SOURCE_17:10432584-10432866;SINK_17:10401861-10408694]
17	15929848	15931581	2	29178619	29183192	Collins2017_INS_512	0.00145773	[SOURCE_2:29178619-29183192;SINK_17:15929848-15931581]
17	16342693	16345014	12	57094737	57098266	Collins2017_INS_513	0.00145773	[SOURCE_12:57094737-57098266;SINK_17:16342693-16345014]
17	20492140	20492149	19	47919777	47923009	Collins2017_INS_514	0.104956	[SOURCE_17:20492140-20492149;INV_17:20492140-20492149;SINK_19:47919777-47923009]
17	32064028	32064532	1	88972383	88975284	Collins2017_INS_515	0.648688	[SOURCE_17:32064028-32064532;INV_17:32064028-32064532;SINK_1:88972383-88975284]
17	38544939	38545486	X	78818437	78824124	Collins2017_INS_516	0.00145773	[SOURCE_17:38544939-38545486;SINK_X:78818437-78824124]
17	41530772	41531009	8	138982838	138986311	Collins2017_INS_517	0.00291545	[SOURCE_17:41530772-41531009;INV_17:41530772-41531009;SINK_8:138982838-138986311]
17	43665428	43670658	17	44327360	44336501	Collins2017_INS_518	0.252187	[SOURCE_17:43665428-43670658;INV_17:43665428-43670658;SINK_17:44327360-44336501]
17	45161451	45161648	17	44172575	44177987	Collins2017_INS_519	0.00874636	[SOURCE_17:45161451-45161648;SINK_17:44172575-44177987]
17	63966278	63966639	11	30947464	30951834	Collins2017_INS_520	0.250729	[SOURCE_17:63966278-63966639;INV_17:63966278-63966639;SINK_11:30947464-30951834]
17	65976891	65980517	17	44353669	44359747	Collins2017_INS_521	0.174927	[SOURCE_17:65976891-65980517;INV_17:65976891-65980517;SINK_17:44353669-44359747]
17	73258717	73262217	20	31275295	31279550	Collins2017_INS_522	0.00145773	[SOURCE_20:31275295-31279550;SINK_17:73258717-73262217]
17	74377303	74377359	2	153994400	154000861	Collins2017_INS_523	0.24344	[SOURCE_17:74377303-74377359;SINK_2:153994400-154000861]
17	78287434	78288525	9	137604564	137608213	Collins2017_INS_524	0.48105	[SOURCE_17:78287434-78288525;SINK_9:137604564-137608213]
17	81077585	81079405	4	152924362	152926551	Collins2017_INS_525	0.390671	[SOURCE_17:81077585-81079405;SINK_4:152924362-152926551]
18	37356718	37381934	18	37412858	37412977	Collins2017_INS_526	0.00291545	[SOURCE_18:37356718-37381934;SINK_18:37412858-37412977]
18	47008262	47008380	1	29667615	29673119	Collins2017_INS_527	0.00145773	[SOURCE_18:47008262-47008380;INV_18:47008262-47008380;SINK_1:29667615-29673119]
18	47911595	47919739	9	17527020	17528675	Collins2017_INS_528	0.00291545	[SOURCE_18:47911595-47919739;SINK_9:17527020-17528675]
18	48573471	48584756	9	127730464	127733488	Collins2017_INS_529	0.00291545	[SOURCE_18:48573471-48584756;SINK_9:127730464-127733488]
18	55381625	55381727	5	175731032	175736228	Collins2017_INS_530	0.497085	[SOURCE_18:55381625-55381727;SINK_5:175731032-175736228]
18	57071014	57071115	8	134970014	134975057	Collins2017_INS_531	0.326531	[SOURCE_18:57071014-57071115;INV_18:57071014-57071115;SINK_8:134970014-134975057]
18	70999779	71016748	19	14869093	14872316	Collins2017_INS_532	0.00291545	[SOURCE_18:70999779-71016748;SINK_19:14869093-14872316]
18	73289801	73290208	8	83154149	83160100	Collins2017_INS_533	0.00145773	[SOURCE_18:73289801-73290208;SINK_8:83154149-83160100]
18	74000143	74000541	18	75919659	75920652	Collins2017_INS_534	0.303207	[SOURCE_18:74000143-74000541;SINK_18:75919659-75920652]
18	76856500	76856623	11	55370823	55376867	Collins2017_INS_535	0.00145773	[SOURCE_11:55370823-55376867;SINK_18:76856500-76856623]
19	1877093	1878694	19	20073636	20074228	Collins2017_INS_536	0.00145773	[SOURCE_19:1877093-1878694;SINK_19:20073636-20074228]
19	3118930	3122711	20	31280114	31281734	Collins2017_INS_537	0.00145773	[SOURCE_20:31280114-31281734;SINK_19:3118930-3122711]
19	5691341	5691437	1	26048446	26053806	Collins2017_INS_538	0.0131195	[SOURCE_1:26048446-26053806;SINK_19:5691341-5691437]
19	6499456	6499575	8	36386522	36390796	Collins2017_INS_539	0.00145773	[SOURCE_19:6499456-6499575;INV_19:6499456-6499575;SINK_8:36386522-36390796]
19	9277950	9278020	8	94663466	94669106	Collins2017_INS_540	0.555394	[SOURCE_19:9277950-9278020;SINK_8:94663466-94669106]
19	11421831	11421941	1	38240496	38244205	Collins2017_INS_541	0.271137	[SOURCE_19:11421831-11421941;SINK_1:38240496-38244205]
19	12223298	12223942	1	170096598	170098524	Collins2017_INS_542	0.00145773	[SOURCE_1:170096598-170098524;SINK_19:12223298-12223942]
19	13246849	13250706	3	195806000	195808043	Collins2017_INS_543	0.00291545	[SOURCE_3:195806000-195808043;SINK_19:13246849-13250706]
19	14507217	14507255	19	14876402	14880851	Collins2017_INS_544	0.225948	[SOURCE_19:14507217-14507255;INV_19:14507217-14507255;SINK_19:14876402-14880851]
19	15888384	15892375	19	15782899	15789053	Collins2017_INS_545	0.637026	[SOURCE_19:15888384-15892375;INV_19:15888384-15892375;SINK_19:15782899-15789053]
19	16018357	16018476	19	15817566	15822361	Collins2017_INS_546	0.16035	[SOURCE_19:16018357-16018476;INV_19:16018357-16018476;SINK_19:15817566-15822361]
19	18769535	18769780	12	124921660	124925406	Collins2017_INS_547	0.0262391	[SOURCE_19:18769535-18769780;INV_19:18769535-18769780;SINK_12:124921660-124925406]
19	19984645	19987018	19	22953437	22955821	Collins2017_INS_548	0.30758	[SOURCE_19:19984645-19987018;INV_19:19984645-19987018;SINK_19:22953437-22955821]
19	20883306	20883647	19	20798441	20804552	Collins2017_INS_549	0.963557	[SOURCE_19:20883306-20883647;INV_19:20883306-20883647;SINK_19:20798441-20804552]
19	21195827	21197622	19	21755100	21757450	Collins2017_INS_550	0.12828	[SOURCE_19:21195827-21197622;INV_19:21195827-21197622;SINK_19:21755100-21757450]
19	21246779	21249207	19	21250778	21252220	Collins2017_INS_551	0.00291545	[SOURCE_19:21246779-21249207;INV_19:21246779-21249207;SINK_19:21250778-21252220]
19	21707376	21708717	19	22953308	22956033	Collins2017_INS_552	0.620991	[SOURCE_19:21707376-21708717;INV_19:21707376-21708717;SINK_19:22953308-22956033]
19	21907839	21909856	10	22888151	22890572	Collins2017_INS_553	0.00291545	[SOURCE_19:21907839-21909856;INV_19:21907839-21909856;SINK_10:22888151-22890572]
19	22484623	22485175	19	22953725	22956934	Collins2017_INS_554	0.997085	[SOURCE_19:22484623-22485175;INV_19:22484623-22485175;SINK_19:22953725-22956934]
19	22529148	22529664	19	22899264	22903466	Collins2017_INS_555	0.0612245	[SOURCE_19:22529148-22529664;INV_19:22529148-22529664;SINK_19:22899264-22903466]
19	22617504	22618590	19	21755559	21757771	Collins2017_INS_556	0.263848	[SOURCE_19:22617504-22618590;INV_19:22617504-22618590;SINK_19:21755559-21757771]
19	23313552	23314864	19	22953151	22955744	Collins2017_INS_557	0.287172	[SOURCE_19:23313552-23314864;INV_19:23313552-23314864;SINK_19:22953151-22955744]
19	23561576	23562589	19	23981923	23985563	Collins2017_INS_558	0.107872	[SOURCE_19:23561576-23562589;INV_19:23561576-23562589;SINK_19:23981923-23985563]
19	23648858	23650911	19	24154402	24157985	Collins2017_INS_559	0.785714	[SOURCE_19:23648858-23650911;INV_19:23648858-23650911;SINK_19:24154402-24157985]
19	23859392	23859542	19	23817389	23827763	Collins2017_INS_560	0.00145773	[SOURCE_19:23859392-23859542;SINK_19:23817389-23827763]
19	24061413	24063449	19	23504620	23506728	Collins2017_INS_561	0.479592	[SOURCE_19:24061413-24063449;INV_19:24061413-24063449;SINK_19:23504620-23506728]
19	24363200	24363880	19	23504176	23506918	Collins2017_INS_562	0.297376	[SOURCE_19:24363200-24363880;INV_19:24363200-24363880;SINK_19:23504176-23506918]
19	30499947	30500158	1	114011681	114015069	Collins2017_INS_563	0.00145773	[SOURCE_19:30499947-30500158;SINK_1:114011681-114015069]
19	34740170	34740181	19	34736879	34739932	Collins2017_INS_564	0.122449	[SOURCE_19:34740170-34740181;SINK_19:34736879-34739932]
19	35179430	35181040	19	35026961	35030360	Collins2017_INS_565	0.137026	[SOURCE_19:35179430-35181040;INV_19:35179430-35181040;SINK_19:35026961-35030360]
19	35237682	35239506	19	35027194	35030230	Collins2017_INS_566	0.137026	[SOURCE_19:35237682-35239506;INV_19:35237682-35239506;SINK_19:35027194-35030230]
19	39183887	39184021	19	39037204	39042129	Collins2017_INS_567	0.00437318	[SOURCE_19:39183887-39184021;SINK_19:39037204-39042129]
19	41152102	41152915	8	4961938	4968317	Collins2017_INS_568	0.00145773	[SOURCE_19:41152102-41152915;INV_19:41152102-41152915;SINK_8:4961938-4968317]
19	46658295	46658402	19	46745920	46752034	Collins2017_INS_569	0.0699708	[SOURCE_19:46658295-46658402;INV_19:46658295-46658402;SINK_19:46745920-46752034]
19	53193245	53193264	19	53866529	53872176	Collins2017_INS_570	0.118076	[SOURCE_19:53193245-53193264;INV_19:53193245-53193264;SINK_19:53866529-53872176]
19	53485655	53485665	19	53087492	53092911	Collins2017_INS_571	0.0349854	[SOURCE_19:53485655-53485665;INV_19:53485655-53485665;SINK_19:53087492-53092911]
19	53778772	53788505	19	53800143	53806175	Collins2017_INS_572	0.269679	[SOURCE_19:53778772-53788505;INV_19:53778772-53788505;SINK_19:53800143-53806175]
19	55209220	55209238	19	54723164	54728958	Collins2017_INS_573	0.0641399	[SOURCE_19:55209220-55209238;INV_19:55209220-55209238;SINK_19:54723164-54728958]
19	56735788	56735847	19	56753914	56758694	Collins2017_INS_574	0.161808	[SOURCE_19:56735788-56735847;INV_19:56735788-56735847;SINK_19:56753914-56758694]
20	2804794	2806772	1	212307640	212311944	Collins2017_INS_575	0.00291545	[SOURCE_20:2804794-2806772;SINK_1:212307640-212311944]
20	2805965	2806790	12	25115154	25117932	Collins2017_INS_576	0.00145773	[SOURCE_20:2805965-2806790;INV_20:2805965-2806790;SINK_12:25115154-25117932]
20	2806579	2806661	3	14404861	14407461	Collins2017_INS_577	0.00145773	[SOURCE_20:2806579-2806661;INV_20:2806579-2806661;SINK_3:14404861-14407461]
20	2806657	2806900	1	54969207	54972013	Collins2017_INS_578	0.00145773	[SOURCE_20:2806657-2806900;SINK_1:54969207-54972013]
20	3734744	3739211	16	22151052	22155745	Collins2017_INS_579	0.00437318	[SOURCE_16:22151052-22155745;SINK_20:3734744-3739211]
20	16208309	16209263	19	40720150	40724350	Collins2017_INS_580	0.00437318	[SOURCE_20:16208309-16209263;SINK_19:40720150-40724350]
20	17947893	17948617	18	32830223	32832674	Collins2017_INS_581	0.00145773	[SOURCE_20:17947893-17948617;INV_20:17947893-17948617;SINK_18:32830223-32832674]
20	21894314	21894324	20	21873311	21874457	Collins2017_INS_582	0.0408163	[SOURCE_20:21894314-21894324;INV_20:21894314-21894324;SINK_20:21873311-21874457]
20	23413147	23413431	10	38580841	38586321	Collins2017_INS_583	0.0976676	[SOURCE_20:23413147-23413431;SINK_10:38580841-38586321]
20	29640049	29641290	4	13783634	13785574	Collins2017_INS_584	0.0495627	[SOURCE_20:29640049-29641290;INV_20:29640049-29641290;SINK_4:13783634-13785574]
20	34417563	34417639	7	36431921	36434060	Collins2017_INS_585	0.00874636	[SOURCE_20:34417563-34417639;SINK_7:36431921-36434060]
20	34417565	34417592	6	126237740	126241320	Collins2017_INS_586	0.0189504	[SOURCE_20:34417565-34417592;SINK_6:126237740-126241320]
20	43312094	43312123	20	43302865	43311676	Collins2017_INS_587	0.450437	[SOURCE_20:43312094-43312123;INV_20:43312094-43312123;SINK_20:43302865-43311676]
20	44390029	44390041	20	37222347	37228461	Collins2017_INS_588	0.0932945	[SOURCE_20:44390029-44390041;INV_20:44390029-44390041;SINK_20:37222347-37228461]
20	46477914	46477922	20	47085026	47091401	Collins2017_INS_589	0.0116618	[SOURCE_20:46477914-46477922;SINK_20:47085026-47091401]
20	46612369	46612489	20	46985824	46990627	Collins2017_INS_590	0.0510204	[SOURCE_20:46612369-46612489;INV_20:46612369-46612489;SINK_20:46985824-46990627]
20	46650795	46653765	20	46946697	46952150	Collins2017_INS_591	0.0728863	[SOURCE_20:46650795-46653765;INV_20:46650795-46653765;SINK_20:46946697-46952150]
20	47214685	47214707	20	46840091	46845802	Collins2017_INS_592	0.209913	[SOURCE_20:47214685-47214707;INV_20:47214685-47214707;SINK_20:46840091-46845802]
[truncated: 59 more rows]

## Sheet: INV
Chr (GRCh37)	Start	End	SV ID	Variant Frequency	Map
1	6064546	6067277	Collins2017_INV_1	0.186589	[INV_1:6064546-6067277]
[truncated: 392 more rows]

## Sheet: CTX
Chr A (GRCh37)	Min A	Max A	Chr B	Min B	Max B	SV ID	Variant Frequency	Map
[truncated: 8 more rows]

[truncated: 1 more sheets: cxSV]
