# Supplementary material for: Defining the diverse spectrum of inversions, complex structural variation, and chromothripsis in the morbid human genome
Source: Genome Biol. 2017 Mar 6;18:36. doi: 10.1186/s13059-017-1158-6 (PMC5338099; doi:10.1186/s13059-017-1158-6)
Supplement: Additional file 4: — List of IDs and accession codes for the 686 participants selected from the SSC. (TXT 15 kb) [file 13059_2017_1158_MOESM4_ESM.txt]

#SSC_ID	NDAR_GUID
11002.p1	NDARCU019ZVY
11006.p1	NDARKW980JKY
11010.p1	NDAR_INVCF689ZH4
11012.p1	NDARCW638DJW
11017.p1	NDARMW654BDK
11023.p1	NDAR_INVUE422VRX
11026.p1	NDARYV231YKL
11027.p1	NDARTZ803AB5
11030.p1	NDARNF582ADD
11033.p1	NDARJV698ET3
11043.p1	NDARUZ522ZYY
11051.p1	NDARNR325NK0
11057.p1	NDARYE759XWJ
11061.p1	NDAR_INVUX269JFC
11064.p1	NDARKZ322GFJ
11073.p1	NDARUU832NDU
11079.p1	NDARXA627NWG
11086.p1	NDARNJ510TM3
11089.p1	NDARJV582TJH
11091.p1	NDARHL855VM1
11094.p1	NDARBZ514VRA
11098.p1	NDARKX286NH2
11099.p1	NDARPG705RGC
11101.p1	NDARUG261HHB
11108.p1	NDARAX286CZN
11109.p1	NDARPE299TW4
11110.p1	NDARFR546AJG
11115.p1	NDARKV681RA9
11118.p1	NDARWP526FGK
11120.p1	NDAR_INVUX859AKD
11124.p1	NDARFY076VF1
11131.p1	NDARHP016CW2
11135.p1	NDARDJ525VMK
11138.p1	NDAR_INVNJ438AFZ
11142.p1	NDARGB129DE4
11148.p1	NDARUR341CYM
11149.p1	NDAR_INVVZ467WGU
11156.p1	NDAREK230DDG
11164.p1	NDARLF763NX0
11169.p1	NDARVP778LGQ
11184.p1	NDARXM647NZF
11194.p1	NDARJM421ENJ
11199.p1	NDARFG340WN3
11206.p1	NDARXP466VRU
11212.p1	NDARVG565UED
11214.p1	NDARTL520RWT
11218.p1	NDARAT703KMZ
11219.p1	NDARXZ918FN5
11226.p1	NDAR_INVBD628MM9
11232.p1	NDARKA559AKK
11234.p1	NDARUJ571ETZ
11236.p1	NDARFR490MWF
11250.p1	NDARPR905VP8
11251.p1	NDARLX754DEB
11252.p1	NDAREZ610MP7
11256.p1	NDARKV814PFX
11257.p1	NDARVU382GVA
11258.p1	NDARYP819FPH
11262.p1	NDAR_INVDK904HA8
11263.p1	NDARMV352CB7
11265.p1	NDARHF589WK1
11270.p1	NDARWD038JMV
11271.p1	NDAR_INVEY774UDM
11276.p1	NDARPD711PN9
11277.p1	NDARYV652PPT
11282.p1	NDARWL987PAZ
11285.p1	NDARXZ825WTK
11296.p1	NDARVY695JNZ
11297.p1	NDARKG622TBX
11299.p1	NDARKC743WEC
11301.p1	NDAR_INVZX830KW6
11304.p1	NDARCC375URM
11305.p1	NDARJN510KV4
11306.p1	NDARJR396TKK
11310.p1	NDARTJ533PLT
11316.p1	NDARUD109NZR
11318.p1	NDARRZ119UGL
11321.p1	NDARLA660CRL
11324.p1	NDAREU377HA1
11325.p1	NDARYR412MZG
11328.p1	NDAR_INVPL850DYQ
11330.p1	NDAR_INVEJ650CJT
11331.p1	NDARHK506GAD
11333.p1	NDAR_INVJW445KAX
11336.p1	NDARLZ438KE7
11341.p1	NDARLF344HWP
11349.p1	NDARBX559XVL
11350.p1	NDARFK514PTA
11356.p1	NDARTU984KCG
11357.p1	NDARTE114DUH
11360.p1	NDARHR277FK1
11365.p1	NDARPL344BL5
11366.p1	NDARTP269AVG
11374.p1	NDARHM012BJU
11376.p1	NDARHR739EZV
11378.p1	NDARET265XXQ
11381.p1	NDAR_INVAP766LZM
11385.p1	NDAR_INVAX914HZ3
11386.p1	NDARAG145ALT
11388.p1	NDARJY110XWQ
11390.p1	NDARWT661YP2
11391.p1	NDARNF160FXL
11393.p1	NDARHG750CVW
11394.p1	NDARGG556UDF
11395.p1	NDARGV341ERV
11398.p1	NDARPA230HR6
11401.p1	NDARFU819RRY
11404.p1	NDARRL682KUQ
11411.p1	NDAREM321AJW
11412.p1	NDARCY780KFU
11414.p1	NDARJD502FJZ
11418.p1	NDAR_INVEE393ZRV
11420.p1	NDAR_INVXP406YTR
11421.p1	NDARCU857KH8
11422.p1	NDARUH472KGQ
11432.p1	NDARLN036NGL
11435.p1	NDAR_INVCL253KG9
11436.p1	NDAR_INVWB410PH1
11441.p1	NDAREF502YRW
11444.p1	NDARHU797TEN
11456.p1	NDARCK160NB9
11461.p1	NDAR_INVAX639PTL
11464.p1	NDARUZ423YLC
11470.p1	NDARCM619WBA
11472.p1	NDARMV689UVC
11473.p1	NDAR_INVGL318ABB
11474.p1	NDAR_INVGH590GCD
11482.p1	NDAR_INVLP644YVT
11488.p1	NDARDD525JVC
11493.p1	NDAR_INVHY064YTE
11495.p1	NDARLX811ELY
11496.p1	NDARJC679VXE
11497.p1	NDARPF717MWL
11501.p1	NDARAL747MBC
11504.p1	NDARWB020XRL
11505.p1	NDARWN529PZ7
11506.p1	NDARGG586PDR
11508.p1	NDARCY222LR8
11520.p1	NDARAZ326RTF
11522.p1	NDARHR041JRC
11526.p1	NDARMY716AKA
11530.p1	NDAR_INVJV738XMB
11540.p1	NDARRL888FMW
11542.p1	NDARNC963FN1
11544.p1	NDARPB263KTM
11545.p1	NDARLH143FJW
11552.p1	NDARYE191RCW
11554.p1	NDARNA155PE6
11556.p1	NDARGW284UB6
11558.p1	NDARTA482NZP
11561.p1	NDAR_INVFD037BXK
11564.p1	NDARTP233LW5
11565.p1	NDAR_INVNG986CXA
11573.p1	NDARXT973MLV
11580.p1	NDARPF937BMX
11581.p1	NDARGB630UZ6
11587.p1	NDARVR234KUU
11590.p1	NDARNP733YH7
11596.p1	NDAR_INVLV139TXP
11597.p1	NDAR_INVLC471ZNA
11608.p1	NDARPY719LPR
11609.p1	NDARLN750JJZ
11611.p1	NDARRY070MDK
11615.p1	NDARHV493XL8
11616.p1	NDARDP896YXG
11620.p1	NDARYW442NPF
11622.p1	NDARLT598PWB
11625.p1	NDARAT154GJR
11638.p1	NDARYK524YGX
11644.p1	NDARPT419HJV
11645.p1	NDARVE848BLX
11659.p1	NDARBX735EL8
11679.p1	NDARWM902GFR
11689.p1	NDARNH310NR5
11696.p1	NDARZA750WF0
11700.p1	NDARJH998UXG
11704.p1	NDARUB489YD2
11711.p1	NDARHY761FNY
11715.p1	NDARAA621VUE
11716.p1	NDARFH305DF4
11720.p1	NDARZB538UWR
11729.p1	NDARTH109KF1
11733.p1	NDARYV892LC7
11736.p1	NDARFM035AL8
11773.p1	NDARLR781KU5
11775.p1	NDARMC266CPX
11782.p1	NDARRY561ZX0
11792.p1	NDARMG720VVP
11793.p1	NDARNR893DVJ
11794.p1	NDARZP666HN9
11811.p1	NDARGM787YE2
11824.p1	NDARJY304KXV
11827.p1	NDAREC816TMC
11835.p1	NDARVF257DPV
11839.p1	NDARAM569UMX
11845.p1	NDARTH217RAR
11855.p1	NDARNW606ECL
11857.p1	NDAREN020VY7
11868.p1	NDARYH446BE0
11869.p1	NDAREN025DTB
11872.p1	NDARMG004JKB
11878.p1	NDARBT257UN3
11888.p1	NDARZE431JGR
11894.p1	NDARND172CZ8
11914.p1	NDARWH256MGA
11916.p1	NDAREG598AGV
11918.p1	NDARRV030NRV
11935.p1	NDARRZ285XT8
11938.p1	NDARZV156BG4
11939.p1	NDARWG756HGX
11942.p1	NDARCE293EZQ
11943.p1	NDARVE939CB8
11944.p1	NDARUR156VCL
11946.p1	NDARYL590AXU
11948.p1	NDARFV206NV0
11954.p1	NDARRP427LTD
11957.p1	NDARHV154HCA
11970.p1	NDARPH495UW4
11990.p1	NDARMA345PRX
11993.p1	NDARUZ802YAN
12007.p1	NDARCR511BFG
12011.p1	NDARRK483BLE
12014.p1	NDARWH897WNM
12025.p1	NDARUH793JR3
12029.p1	NDARDH312XK7
12032.p1	NDARUA943HHZ
12033.p1	NDAR_INVEB042VR6
12035.p1	NDAR_INVNH106FF5
12037.p1	NDARAE049HAA
12038.p1	NDARUY124MG5
12041.p1	NDARTK469FMP
12048.p1	NDARGN611KK8
12050.p1	NDARTY598CB0
12052.p1	NDARAC217JBM
12060.p1	NDARMP821ZWV
12061.p1	NDARMK240CWU
12063.p1	NDAREJ608WL7
12070.p1	NDARPU625NK8
12073.p1	NDARPP567ECU
12086.p1	NDARCZ338FNM
12091.p1	NDARZG307PRY
12097.p1	NDARNR805PCA
12103.p1	NDAREU648VR0
12113.p1	NDARPX027VAK
12115.p1	NDARDK117ZBV
12119.p1	NDARLC330FB3
12152.p1	NDARKM680PD9
12154.p1	NDARJU557PWE
12157.p1	NDARBW912HRK
12161.p1	NDARGR237HVY
12173.p1	NDARXM347NC0
12175.p1	NDARJK151ZT7
12185.p1	NDARDM497VBM
12187.p1	NDARAU697RPR
12189.p1	NDARDL083PLZ
12192.p1	NDARXP566UPC
12194.p1	NDARUJ682XZ9
12204.p1	NDARKK900XBT
12210.p1	NDARFF086YRX
12212.p1	NDARWN035MA8
12215.p1	NDARYR371GEB
12220.p1	NDARLZ474KR3
12224.p1	NDARET218HZD
12225.p1	NDARHG482AMB
12229.p1	NDARKG358HGJ
12233.p1	NDARRC913TTM
12239.p1	NDARUT605AYJ
12240.p1	NDARLU674VNU
12242.p1	NDAR_INVVN241FVB
12246.p1	NDARTG273MT4
12252.p1	NDARCD153UVF
12255.p1	NDARGL986RUV
12271.p1	NDARJM798KWW
12279.p1	NDARVL229VW1
12281.p1	NDARUX245TFM
12285.p1	NDARXX167FTG
12290.p1	NDARFA599MHG
12296.p1	NDARNP955HZ0
12299.p1	NDARMC314EBT
12302.p1	NDARXT530PJ9
12304.p1	NDARKP150FX2
12314.p1	NDARCC607JCP
12320.p1	NDARZK295VTM
12321.p1	NDARPE381KHK
12325.p1	NDARAL503NCT
12326.p1	NDAR_INVYX047ZVA
12332.p1	NDAR_INVRE080LYD
12336.p1	NDARYA728BR3
12340.p1	NDARKZ398NXW
12341.p1	NDARWP194ZLM
12342.p1	NDAR_INVFD653DJQ
12343.p1	NDARDE265RUF
12346.p1	NDARNR235DB2
12358.p1	NDARPY060DJ6
12360.p1	NDARKM886ADE
12361.p1	NDARKC509VVW
12363.p1	NDARTW689NUM
12367.p1	NDARDG450BTP
12368.p1	NDARJL086LA3
12369.p1	NDARLV570CGX
12370.p1	NDAR_INVFJ459TF6
12377.p1	NDARZR124ZX1
12378.p1	NDARRD726KMD
12379.p1	NDAREF429XEE
12381.p1	NDARHP283TKW
12382.p1	NDARBG422CC7
12384.p1	NDARPL322ZA8
12385.p1	NDARXA117VXH
12390.p1	NDARVY566PH4
12407.p1	NDARMR223PF3
12412.p1	NDARYC057DHW
12424.p1	NDARWY760ADV
12440.p1	NDARPP884DE4
12445.p1	NDARGW039YLQ
12449.p1	NDARXJ547GTB
12460.p1	NDARVD476GWJ
12478.p1	NDARZJ240WF0
12479.p1	NDARBN569AZA
12481.p1	NDARMN593XRR
12492.p1	NDARMP440KXF
12493.p1	NDARJY135XCE
12497.p1	NDARGK319HB4
12498.p1	NDARXD438KXF
12517.p1	NDARFL416GMN
12518.p1	NDARFG355BAX
12529.p1	NDARNX007NG2
12540.p1	NDAREK640MB4
12555.p1	NDARPA148EBK
12564.p1	NDARTZ165FZE
12568.p1	NDARYG652ZTV
12572.p1	NDARER071DRE
12573.p1	NDARWH555EXP
12574.p1	NDARXC726FME
12578.p1	NDARZE060BW0
12582.p1	NDARVY893GE5
12585.p1	NDARTC395ME7
12597.p1	NDARVH159NU9
12598.p1	NDAREX962XHJ
12605.p1	NDARYD296RRH
12607.p1	NDARLJ781YF7
12613.p1	NDARBJ958MGN
12621.p1	NDARBE993UB5
12626.p1	NDARNU033TWR
12628.p1	NDARRE966VEN
12630.p1	NDARXK821PFT
12634.p1	NDARMV110NX6
12636.p1	NDARML358LFF
12637.p1	NDARTD412HKE
12648.p1	NDAR_INVYK932AR8
12650.p1	NDARZJ680BW6
12651.p1	NDARMR616PWE
12662.p1	NDARTR063KCT
12664.p1	NDARER075FBC
12676.p1	NDARZY208XD0
12680.p1	NDARDV743GF5
12689.p1	NDARAZ772GP2
12697.p1	NDARKN069PT7
12700.p1	NDARJT471HV0
12704.p1	NDAREY370AKH
12706.p1	NDARUW215GEJ
12708.p1	NDARWV938JER
12715.p1	NDARWX830HWZ
12716.p1	NDARTH035ZLR
12724.p1	NDARZR934GA7
12731.p1	NDARAK379PU1
12733.p1	NDAR_INVBN380MTK
12736.p1	NDARJA187FEP
12738.p1	NDARRA078DJC
12739.p1	NDARDC607PA0
12748.p1	NDARHK580KKE
12759.p1	NDARML844RK0
12761.p1	NDARTX699PM5
12778.p1	NDARPP989AJZ
12779.p1	NDARDL125FN6
12785.p1	NDARHV522DYD
12786.p1	NDARWM135HZG
12787.p1	NDARBY778VGQ
12788.p1	NDARHY268PRP
12790.p1	NDARAH745JEW
12793.p1	NDARHN093JA1
12795.p1	NDARCB152GJU
12796.p1	NDARWA954GAM
12798.p1	NDAR_INVDT639AL0
12799.p1	NDARGK593FHL
12802.p1	NDARXG677FNC
12829.p1	NDARJW981XGN
12832.p1	NDARCA248ZJ0
12833.p1	NDARRE817ZJR
12834.p1	NDAR_INVYK263EGK
12837.p1	NDARGK957NY9
12843.p1	NDARGE647MWN
12850.p1	NDAREY884YJZ
12852.p1	NDARBM660JU6
12857.p1	NDARGE867MVC
12859.p1	NDARNF144DBA
12871.p1	NDARYA901AVY
12875.p1	NDARKY918CYC
12888.p1	NDARZU410GPK
12891.p1	NDARYB159YVZ
12894.p1	NDARCR201CDP
12913.p1	NDARBW198KTL
12924.p1	NDARCE017VTY
12925.p1	NDARAC548NKP
12931.p1	NDARLU718MYC
12937.p1	NDARLT265FCC
12938.p1	NDARAT404VD5
12972.p1	NDARGJ856LDK
12989.p1	NDAREL883EEZ
13001.p1	NDARFT648JNL
13015.p1	NDARDY530UR6
13019.p1	NDARZT671AKD
13023.p1	NDARKE019DG3
13026.p1	NDARNE501XDP
13028.p1	NDARNX901HX5
13037.p1	NDARCA982TUZ
13043.p1	NDARRZ238TCQ
13063.p1	NDARKM310ZH3
13065.p1	NDARFJ553LLW
13069.p1	NDARBD347MGM
13076.p1	NDARYH585NRM
13083.p1	NDARYC204PPT
13102.p1	NDARDA945KMZ
13116.p1	NDARHZ597XXU
13118.p1	NDARTH739EED
13130.p1	NDARYN893PRJ
13146.p1	NDARPE881KBC
13148.p1	NDARRU642NGR
13165.p1	NDAREU422MNV
13169.p1	NDARWJ115MZ3
13171.p1	NDARMF761LZ6
13175.p1	NDARWK190RCL
13180.p1	NDARMD986MLV
13191.p1	NDARZD500DVE
13192.p1	NDARVB770KRK
13204.p1	NDARKU150LN5
13211.p1	NDARJY968RTW
13218.p1	NDARBY287JUJ
13239.p1	NDARXU942JDF
13251.p1	NDARVT483MG7
13258.p1	NDARDK959UWK
13267.p1	NDARWA155DB4
13298.p1	NDARZJ054XE8
13302.p1	NDARUT911EEE
13304.p1	NDARHE480DNR
13309.p1	NDARMW503ENA
13314.p1	NDARBP183NVX
13315.p1	NDARFH157TXQ
13316.p1	NDARZN738XK1
13324.p1	NDARRH478MK3
13328.p1	NDARHC854BP8
13340.p1	NDARJZ758ZWW
13358.p1	NDARTB716XT3
13368.p1	NDARVA032JUK
13383.p1	NDARVP591JBK
13385.p1	NDARAP186TJ5
13393.p1	NDARYL136VR7
13403.p1	NDARZY874FN0
13409.p1	NDARCX523RXA
13417.p1	NDARWR260CNX
13424.p1	NDARFV667XXX
13444.p1	NDAR_INVTY072KJH
13462.p1	NDARYA131KYG
13478.p1	NDARHP252RHX
13486.p1	NDARLN088UKK
13502.p1	NDARAU184DTY
13503.p1	NDARJF834ZAN
13505.p1	NDARZF486EN1
13508.p1	NDARMN754MRF
13515.p1	NDARVB506EUK
13523.p1	NDARHU619AV3
13529.p1	NDARNF879KWC
13532.p1	NDARRY254DER
13533.p1	NDARFW696GHD
13539.p1	NDARBG521HMZ
13542.p1	NDARJZ105YP0
13543.p1	NDARFM224DDE
13544.p1	NDARJN580MJV
13546.p1	NDARHG396UCQ
13552.p1	NDARLM407EXE
13562.p1	NDARVP443XXB
13564.p1	NDARFM841GF3
13575.p1	NDARCM556XKM
13576.p1	NDARMG180MXA
13578.p1	NDARRE215DDP
13582.p1	NDARWZ555YEH
13583.p1	NDARKY096HEU
13597.p1	NDARGW695KUW
13598.p1	NDARZL660AKF
13604.p1	NDARUT207TDB
13609.p1	NDARWG435VMW
13629.p1	NDARDJ681VW6
13637.p1	NDARNL375YZX
13649.p1	NDARWC987CX7
13651.p1	NDARKL727XHQ
13668.p1	NDARRY113DDD
13681.p1	NDARNJ515WDB
13684.p1	NDARVW960BDH
13687.p1	NDARGH666YEB
13692.p1	NDARLN188GML
13701.p1	NDARCW991XPW
13706.p1	NDARUU820GUU
13714.p1	NDARFY955ZUE
13723.p1	NDARPH554ECF
13724.p1	NDARYJ522KKJ
13730.p1	NDARWZ136VYE
13732.p1	NDARFF812EPD
13733.p1	NDARND615HKK
13734.p1	NDARGT203YAN
13741.p1	NDARWP296YHK
13746.p1	NDARXW172KP9
13748.p1	NDARDH908JA7
13750.p1	NDARZZ736PK8
13752.p1	NDARZG214DEW
13763.p1	NDARKB333FLP
13772.p1	NDARZP430WYY
13777.p1	NDARVD744JZB
13780.p1	NDARKH847ATE
13784.p1	NDARWH039MVM
13808.p1	NDARRB156AAA
13812.p1	NDARML743PFC
13823.p1	NDAR_INVYH122BRK
13825.p1	NDARVF808PGN
13831.p1	NDARYL644GYG
13833.p1	NDARCA209DD6
13848.p1	NDAR_INVBF012GVJ
13856.p1	NDAREK013EAF
13858.p1	NDARDR216JCV
13862.p1	NDARGC180AKN
13863.p1	NDARVK459KEJ
13864.p1	NDARAB518DDR
13872.p1	NDARAM018XFK
13874.p1	NDARJC690FAX
13884.p1	NDARGV350FD8
13889.p1	NDARJH066HG8
13901.p1	NDARFR893KHD
13906.p1	NDAR_INVDV687ZJM
13910.p1	NDARVV735ZKT
13918.p1	NDAR_INVBR086LBK
13924.p1	NDAR_INVTX643NAL
13939.p1	NDAR_INVEL405WMJ
13940.p1	NDAR_INVEB996FHC
13942.p1	NDAR_INVLT342GZ1
13945.p1	NDARMW483XV4
13946.p1	NDARZE674FBX
13947.p1	NDAR_INVMX368VJT
13948.p1	NDAR_INVKZ169GMT
13951.p1	NDARXZ583GEJ
13952.p1	NDAR_INVDT728JUA
13961.p1	NDAR_INVDM717AB2
13964.p1	NDAR_INVFM589LNJ
13965.p1	NDARJX885RDH
13966.p1	NDARKE113ML9
13967.p1	NDAR_INVBD584WB8
13974.p1	NDARYM892LBB
13997.p1	NDAR_INVTA156XRN
14005.p1	NDARAA967ZKE
14009.p1	NDARPX484NR1
14015.p1	NDAR_INVVP142TEL
14022.p1	NDARBF997UY0
14026.p1	NDARFC072HCF
14027.p1	NDARRA451DTY
14028.p1	NDARLL253BG7
14031.p1	NDAR_INVPF134TF5
14053.p1	NDARZV494GUH
14058.p1	NDAR_INVPZ362MTP
14061.p1	NDAR_INVCF863VPB
14065.p1	NDAR_INVAN723CTA
14071.p1	NDAR_INVLT227EE7
14076.p1	NDARVB193NJ0
14077.p1	NDARDL329ZMF
14082.p1	NDARGZ707EUQ
14089.p1	NDAR_INVNG891VU7
14096.p1	NDARJD645FY5
14097.p1	NDARAH666WWC
14101.p1	NDAR_INVKK582HJW
14108.p1	NDARCX810YTN
14109.p1	NDAR_INVLR136NXP
14118.p1	NDARGF043VBV
14123.p1	NDAR_INVCF012CYE
14142.p1	NDAR_INVDG417VL5
14146.p1	NDARWX953FZ0
14150.p1	NDARKC424FZR
14151.p1	NDARJR063UNV
14152.p1	NDAR_INVPT107UVE
14153.p1	NDARML152CJC
14154.p1	NDAR_INVUE623PND
14160.p1	NDAR_INVGH149ZKC
14161.p1	NDAR_INVZT432AX3
14167.p1	NDAR_INVDH986TZZ
14178.p1	NDAR_INVWL367XRH
14198.p1	NDARHF541LA2
14202.p1	NDAR_INVDP031THU
14207.p1	NDARVY727PWR
14215.p1	NDARLH362WAV
14228.p1	NDAR_INVDR641CFB
14230.p1	NDARKP374DTM
14236.p1	NDAR_INVVT912CAE
14242.p1	NDAR_INVAF370KE0
14244.p1	NDARXU633ZUE
14249.p1	NDAR_INVBP464HL4
14260.p1	NDAR_INVEB525WE2
14261.p1	NDARPC711VEJ
14263.p1	NDAR_INVNF804VL2
14280.p1	NDAR_INVPY701NAU
14291.p1	NDAR_INVLX123LXM
14304.p1	NDARHA312HN6
14306.p1	NDAR_INVLZ234PWA
14314.p1	NDAR_INVRC103AC5
14315.p1	NDAR_INVET349MK9
14316.p1	NDAR_INVXV202GA5
14319.p1	NDAR_INVWP676NDH
14321.p1	NDARLA467FCD
14328.p1	NDAR_INVYK091YL7
14329.p1	NDAR_INVLV813AA5
14339.p1	NDAR_INVKE943PEB
14360.p1	NDARTP947JX3
14364.p1	NDAR_INVAM328BHH
14366.p1	NDAR_INVZD189YTW
14370.p1	NDAR_INVDW874GJP
14371.p1	NDARHV319ARN
14383.p1	NDAREL747FKJ
14391.p1	NDAR_INVXR868PBA
14397.p1	NDAR_INVHV855TCK
14403.p1	NDAR_INVBL899TYB
14404.p1	NDARKP947DFX
14410.p1	NDARJB117CW2
14414.p1	NDAR_INVZY303EFR
14415.p1	NDARAH364JZ3
14419.p1	NDAR_INVGH131BWT
14420.p1	NDAR_INVUP273LZZ
14423.p1	NDARLN738RLT
14425.p1	NDAR_INVCU567DGP
14427.p1	NDARGY682XEL
14437.p1	NDAR_INVRY624YMM
14444.p1	NDARUC371CZ2
14448.p1	NDARPN411RKK
14452.p1	NDARGB537DZJ
14455.p1	NDARTE323RM2
14458.p1	NDARYP038HJ3
14460.p1	NDARNP428PVH
14465.p1	NDAR_INVAE678ZLH
14479.p1	NDARRR656MEZ
14482.p1	NDARXY553RRM
14483.p1	NDAR_INVGM513UE1
14489.p1	NDARTD881HGW
14496.p1	NDAR_INVZN017RA3
14498.p1	NDARFF653CBA
14502.p1	NDAR_INVHE597YFG
14511.p1	NDARXW702BU0
14517.p1	NDARCX163AYX
14521.p1	NDARCJ341TRV
14522.p1	NDARHP619LZP
14524.p1	NDARVH916CHF
14545.p1	NDARTP903ZH2
14547.p1	NDARDJ553VF0
14557.p1	NDARHM758ZCY
14568.p1	NDARDY815BRF
14571.p1	NDARRW415DFW
14573.p1	NDARBM096LVZ
14574.p1	NDARGA191KRL
14586.p1	NDARJY340NN1
14590.p1	NDARAG911ANA
14591.p1	NDARJW588MRL
14594.p1	NDARKF049BD7
14629.p1	NDARVB522UCE
14633.p1	NDAR_INVHY752MPM
14635.p1	NDARED226GKH
14636.p1	NDARWK652XMX
14637.p1	NDARXE471WLQ
14640.p1	NDAR_INVDA417VLW
14642.p1	NDARPP470RD0
14645.p1	NDARMD931ANK
14648.p1	NDARLC427RJR
14652.p1	NDARAX417YFZ
14658.p1	NDAR_INVJM090AZA
14664.p1	NDARHE320ETK
14666.p1	NDARFA792RBH
14670.p1	NDARWN078JP2
14676.p1	NDARZW957CXP
14681.p1	NDARBX299DX8
14688.p1	NDARRV964URM
14692.p1	NDAR_INVFP651JGX
14696.p1	NDARNL658CB3
14697.p1	NDAR_INVJY274NW1
12188.p1	NDARFW806MWV
11335.p1	NDARTH568CMZ
